# Supplementary material for: Gut microbiota as modulators of obesity and overweight: a registry-based systematic review of clinical trial evidence
Source: Front Nutr. 2026 Jul 2;13:1865785. doi: 10.3389/fnut.2026.1865785 (PMC13372606; doi:10.3389/fnut.2026.1865785)
Supplement: Supplementary file 1 [file Table_1.XLSX]

## Sheet: Results
Trial ID	Protocol/Trial ID	Trial Title	Trial Phase	Trial Status	Therapeutic Area	Disease	Patient Segment	MeSH Term	Record Type	Sponsor/Collaborator	Sponsor/Collaborator Role	Sponsor/Collaborator Type	Sponsor/Collaborator: Parent HQ Country	Sponsor/Collaborator: Parent HQ State	Sponsor/Collaborator: Parent HQ City	Sponsor/Collaborator: Parent HQ Postal Code	Primary Tested Drug	Primary Tested Drug: Mechanism Of Action	Primary Tested Drug: Target	Primary Tested Drug: Therapeutic Class	Primary Tested Drug: Drug Type	Other Tested Drug	Other Tested Drug: Mechanism Of Action	Other Tested Drug: Target	Other Tested Drug: Therapeutic Class	Other Tested Drug: Drug Type	Oncology Biomarker	Oncology Biomarker Common Use(s)	Trial Objective	Primary Endpoint	Primary Endpoint Group	Primary Endpoint Details	Secondary/Other Endpoint	Secondary/Other Endpoint Group	Secondary/Other Endpoint Details	Start Date	Start Date Type	Enrollment Duration (Mos.)	Enrollment Duration Type	Enrollment Close Date	Enrollment Close Date Type	Treatment Duration (Mos.)	Treatment Duration Type	Primary Completion Date	Primary Completion Date Type	Full Completion Date	Full Completion Date Type	Primary Endpoints Reported Date	Primary Endpoints Reported Date Type
652705	GIRB-24119-XK KCT0010357 TrialTroveID-652705	A 12-Week, Randomized, Double-Blind, Placebo-Controlled Clinical Trial For The Evaluation Of The Efficacy And Safety Of LB-P5 On Reducing Body Fat	IV	Completed	Metabolic/Endocrinology	Metabolic/Endocrinology: Obesity	Overweight	Obesity	Trialtrove	LISCure Biosciences	Sponsor	Industry, all other pharma	South Korea		Seongnam	13486	probiotic therapy	Microbiome modulator		Nutritional supplement	Small molecule > Synthetic small molecule						GPT; insulin; Leptin	Diagnostic; Predictive; Predisposing; Prognostic	To evaluate the efficacy and safety of LB-P5 in obese people compared to the control food (Placebo).	DEXA Fat mass change	Efficacy > Imaging Efficacy > Clinical Response	Outcome Body fat mass measured by DEXA Timepoint Visit2: Enrollment visit, Visit4: 12 Weeks after taking	Abdominal Fat Measurement Body Mass Index DEXA Serum lipids Total cholesterol level in dyslipidemia Triglyceride	Efficacy > Clinical Response Efficacy > Patient Assessment Instruments (Efficacy) Efficacy > Imaging Safety/Toxicity > Laboratory Measurements (Safety/Toxicity) Efficacy > Laboratory Measurements (Efficacy) Efficacy > Lipid Levels	Secondary Outcome(s) 1 Outcome Body fat percentage by DEXA Timepoint Visit2: Enrollment visit, Visit4: 12 Weeks after taking Secondary Outcome(s) 2 Outcome Lean mass by DEXA Timepoint Visit2: Enrollment visit, Visit4: 12 Weeks after taking Secondary Outcome(s) 3 Outcome Weight, Body Mass Index (BMI) Timepoint Visit1: Screening, Visit2: Enrollment visit, Visit3: 6 Weeks after taking, Visit4: 12 We…	2024-03-15	Actual	3.55	Actual	2024-07-01	Actual	3	Actual	2024-09-30	Actual	2024-09-30	Actual
652639	GB-M02-101 KBSMC IRB 2024-1-014 KCT0010366 TrialTroveID-652639	A 12-week, Randomized, Double-blind, Placebo-Controlled Clinical Trial for the Evaluation of the Efficacy and Safety of GB-M02 on Reducing body fat	IV	Open	Metabolic/Endocrinology	Metabolic/Endocrinology: Obesity	Obese; Overweight	Obesity	Trialtrove	GI Biome	Sponsor	Industry, all other pharma	South Korea		Seongnam		probiotic therapy	Microbiome modulator		Nutritional supplement	Small molecule > Synthetic small molecule						GPT; insulin	Diagnostic; Predictive; Predisposing; Prognostic	This study is a 12-week, randomized, double-blind, placebo-controlled clinical trial to evaluate the efficacy and safety of GB-M02 in reducing body fat compared to a placebo in individuals with obesity.	DEXA Fat mass change	Efficacy > Imaging Efficacy > Clinical Response	body fat mass evaluated by DEXA Timepoint 0, 12 weeks	Abdominal Fat Measurement Body Mass Index DEXA Safety and Tolerability Serum lipids Total cholesterol level in dyslipidemia Triglyceride Vital signs	Efficacy > Clinical Response Efficacy > Patient Assessment Instruments (Efficacy) Efficacy > Imaging Safety/Toxicity > Safety/Tolerability Safety/Toxicity > Laboratory Measurements (Safety/Toxicity) Efficacy > Laboratory Measurements (Efficacy) Efficacy > Lipid Levels Safety/Toxicity > Serious Adverse Events	body fat percentage, lean mass evaluated by DEXA Timepoint 0, 12 weeks body weight, body mass index(BMI) Timepoint 0, 6, 12 weeks waist circumference, hip circumference, waist/hip circumference ratio Timepoint 0, 6, 12 weeks total abdominal fat area, visceral fat area, subcutaneous fat area, visceral/subcutaneous fat area ratio evaluated by CT Timepoint 0, 12 weeks Total Cholesterol, HDL-Choleste…	2025-02-24	Actual	7.2	Anticipated	2025-10-01	Anticipated	3	Anticipated	2025-12-31	Anticipated	2025-12-31	Anticipated
650572	ChiCTR2500106708 TrialTroveID-650572	The effect of Bifidobacterium animalis subsp. lactis A6 yogurt on improving blood uric acid levels in obese individuals with hyperuricemia	IV	Planned	Metabolic/Endocrinology	Metabolic/Endocrinology: Hyperuricemia/Gout; Metabolic/Endocrinology: Obesity	Adults; Asymptomatic hyperuricemia; Obese; Obese with other comorbidities; Other comorbidity; Overweight	Gout; Hyperuricemia; Obesity	Trialtrove	(Other Hospital/Academic/Medical Center)	Sponsor	Academic					probiotic therapy	Microbiome modulator		Nutritional supplement	Small molecule > Synthetic small molecule						GPT; TWF1	Predisposing; Prognostic	Investigating the effect of Bifidobacterium animalis subsp. lactis A6 yoghurt on improving blood uric acid levels in obese individuals with hyperuricemia through a population-based clinical trial.	Uric acid level	Efficacy > Laboratory Measurements (Efficacy)	Serum uric acid	Abdominal Fat Measurement Body Mass Index Microbiome	Efficacy > Clinical Response Efficacy > Patient Assessment Instruments (Efficacy) Efficacy > Clinical Response	BMI Body Fat Percentage Muscle mass Visceral fat XOD Hypoxanthine Xanthine Routine blood markers Intestinal metabolites Intestinal flora	2025-07-28	Anticipated	1.15	Anticipated	2025-09-01	Anticipated	3.98	Anticipated	2025-12-31	Anticipated
647826	i-NutriLife Hub PoC_R3_012 LBU-Lab4P-ProCogTrial-2025 NCT07073781 ProCog TrialTroveID-647826	A Double-blind Placebo-controlled Exploratory Trial to Assess the Impact of Daily Lab4P Probiotic Supplementation on Cognitive Performance and Metabolic Regulation in Overweight Young Adults With Impaired Glucose Regulation	IV	Open	Metabolic/Endocrinology	Metabolic/Endocrinology: Obesity; Metabolic/Endocrinology: Type 2 Diabetes	Overweight; Prediabetes, Impaired Glucose Tolerance	Cognitive Dysfunction; Diabetes Mellitus, Type 2; Glucose Intolerance; Insulin Resistance; Obesity; Overweight; Prediabetic State	Trialtrove	(Other Hospital/Academic/Medical Center) Cultech	Sponsor Collaborator	Academic Natural products, OTC, cosmetics					probiotic therapy	Microbiome modulator		Nutritional supplement	Small molecule > Synthetic small molecule						TNF	Diagnostic; Predictive; Predisposing; Prognostic	This 12-week, double-blind, placebo-controlled trial will examine whether daily supplementation with the Lab4P probiotic can improve cognitive performance and metabolic health in overweight adults aged 18 to 35 with impaired glucose tolerance, a preclinical condition where blood glucose regulation is mildly disrupted. Seventy participants will be randomly assigned to receive either Lab4P or a pla…	Cambridge Neuropsychological Test Automated Battery	Efficacy > Patient Assessment Instruments (Efficacy)	Verbal Memory Performance [Time Frame: Baseline to Week 12 (end of treatment).] Assessed using the Cambridge Neuropsychological Test Automated Battery (CANTAB) Verbal Recognition Memory task (VRM) a computerized word list recall task, which measures accuracy in recalling previously presented verbal stimuli to evaluate verbal memory function.	Adverse Events Area under the curve score Bloat Body Mass Index Cambridge Neuropsychological Test Automated Battery Choice Reaction Time Cognitive function test DEXA Diastolic blood pressure Doppler ultrasound Fasting blood glucose Fat mass change Hemoglobin A1c percentage Hemoglobin level Hemoglobin High-density lipoprotein Intra-Extra Dimensional Set Shift (CANTAB) Low-density lipoprotein Micro…	Safety/Toxicity > Adverse Drug Reactions Pharmacokinetics/Pharmacodynamics > PK/PD Efficacy > Symptom Assessment Efficacy > Patient Assessment Instruments (Efficacy) Efficacy > Patient Assessment Instruments (Efficacy) Efficacy > Patient Assessment Instruments (Efficacy) Efficacy > Patient Assessment Instruments (Efficacy) Efficacy > Imaging Efficacy > Hemodynamic Parameters Efficacy > Hemodynami…	Visual Episodic Memory [Time Frame: Baseline to Week 12 (end of treatment).] Measured using the Paired Associates Learning (PAL) task (CANTAB), which assesses the ability to remember the locations of visual patterns and form new associations. Number of Participants Reporting One or More Adverse Events (AEs) or Serious Adverse Events (SAEs) [Time Frame: Baseline to Week 12 (end of treatment).] All…	2025-08-15	Actual	7.5	Anticipated	2026-03-31	Anticipated	3	Anticipated	2026-06-30	Anticipated	2026-08-20	Anticipated
647346	ChiCTR2500106078 TrialTroveID-647346	Explore the efficacy of dapagliflozin combined with probiotics on clinical remission and the intestinal flora in overweight and obese patients with type2 diabetes mellitus	IV	Completed	Metabolic/Endocrinology	Metabolic/Endocrinology: Obesity; Metabolic/Endocrinology: Type 2 Diabetes	Comorbid obesity; Insulin-requiring; Obese with diabetes; Obese with other comorbidities; Other comorbidity; Overweight; Patients only on metformin	Diabetes Mellitus, Type 2; Obesity	Trialtrove	(Other Hospital/Academic/Medical Center)	Sponsor	Academic					probiotic therapy dapagliflozin	Microbiome modulator Sodium/glucose cotransporter 2 inhibitor	solute carrier family 5 member 1; solute carrier family 5 member 2	Nutritional supplement Antidiabetic; Antihypertensive, other; Cardiovascular; Urological	Small molecule > Synthetic small molecule Small molecule; Small molecule > Synthetic small molecule						insulin	Diagnostic; Predictive; Predisposing; Prognostic	The present project aims to provide an alternative treatment option for overweight and obese T2DM patients by observing the clinical remission efficacy of dapagliflozin combined with probiotics (Bifidobacterium tri-live tablets) in the treatment of overweight and obese T2DM and its impact on the intestinal flora The number of diabetes patients is huge, and this project can provide another reliabl…	C reactive protein Fasting blood glucose Hemoglobin A1c percentage High-density lipoprotein Low-density lipoprotein Serum lipids Total cholesterol level in dyslipidemia Triglyceride	Efficacy > Inflammatory Assessment Efficacy > Glucose Measurements Efficacy > Blood Measures (Efficacy) Efficacy > Lipid Levels Efficacy > Lipid Levels Safety/Toxicity > Laboratory Measurements (Safety/Toxicity) Efficacy > Laboratory Measurements (Efficacy) Efficacy > Lipid Levels	Fasting blood glucose Blood sugar 2 hours after meal Glycated hemoglobin Triglyceride Total Cholesterol Low-density lipoprotein cholesterol High-density lipoprotein cholesterol High-sensitivity C-reactive protein Fasting insulin Fecal bacteria				2023-01-01	Actual	4.44	Actual	2023-05-16	Actual	19.56	Actual	2024-12-31	Actual
646985	ChiCTR2500105978 TrialTroveID-646985	The Effect Of Probiotic Solid Beverages On Improving Metabolic Syndrome And Its Components	I/II	Planned	Cardiovascular; Metabolic/Endocrinology	Cardiovascular: Dyslipidemia; Metabolic/Endocrinology: Obesity; Metabolic/Endocrinology: Type 2 Diabetes	Comorbid obesity; Diabetes and syndrome X; Diet/Exercise controlled; Dyslipidemia and Type 2 Diabetes; Obese with diabetes; Obese with dyslipidemia	Diabetes Mellitus, Type 2; Dyslipidemias; Obesity	Trialtrove	(Other Hospital/Academic/Medical Center) (Other government agency)	Sponsor Sponsor	Academic Government					probiotic therapy	Microbiome modulator		Nutritional supplement	Small molecule > Synthetic small molecule								1）​​Evaluate the effects of probiotic solid beverages on metabolic parameters in patients with metabolic syndrome​​, including waist circumference, body weight, blood lipids, blood glucose, and serum uric acid levels. 2）​​Investigate the impact of probiotic solid beverages on gut microbiota in metabolic syndrome patients and assess their safety.​	Lipid Profile Microbiome Uric acid level	Efficacy > Lipid Levels Efficacy > Clinical Response Efficacy > Laboratory Measurements (Efficacy)	Outcome： Gut microbiota? Measurement time point: V1,V3 Outcome： Height, weight, waist circumference, blood pressure Measurement time point: V1, V2, V3 Outcome： Blood sugar, blood lipids, uric acid Measure time point of outcome： V1, V2				2025-07-01	Anticipated	1.48	Anticipated	2025-08-15	Anticipated	11.51	Anticipated	2026-07-31	Anticipated
640271	K7816 NCT07031596 TrialTroveID-640271	Study on the Weight Loss Effects and Mechanisms of Probiotic Preparation Intervention in Weight Cyclers: A Multicenter, Randomized, Double-Blind, Placebo-Controlled Trial	IV	Planned	Metabolic/Endocrinology	Metabolic/Endocrinology: Obesity	Obese; Overweight	Obesity; Weight Loss	Trialtrove	Peking Union Medical College Hospital, CAMS	Sponsor	Academic					probiotic therapy	Microbiome modulator		Nutritional supplement	Small molecule > Synthetic small molecule						insulin	Diagnostic; Predictive; Predisposing; Prognostic	This study aims to evaluate the potential of probiotics in obesity management, specifically their impact on gut microbiota modulation and hormonal regulation to mitigate weight regain.	Weight loss	Efficacy > Clinical Response	Percentage of Participants with >5% Body Weight Loss [Time Frame: From baseline (D0) to end of intervention (D85 ±7 days)] Proportion of participants achieving ≥5% reduction in body weight from baseline (D0) to end of intervention (D85).	Adverse Events Appetite Bloat Common Terminology Criteria for Adverse Events Gastrointestinal symptoms Likert scale Serum lipids Treatment Emergent Adverse Events Triglyceride	Safety/Toxicity > Adverse Drug Reactions Efficacy > Symptom Assessment Efficacy > Symptom Assessment Safety/Toxicity > Adverse Drug Reactions Safety/Toxicity > Cardiac Measures/Events Efficacy > Patient Assessment Instruments (Efficacy) Safety/Toxicity > Laboratory Measurements (Safety/Toxicity) Safety/Toxicity > Adverse Drug Reactions Efficacy > Lipid Levels	Change in Power of Food Scale (PFS) Score [Time Frame: From baseline (D0) to end of intervention (D85 ±7 days)] The PFS assesses hedonic hunger on a 15-75 scale. Higher scores indicate greater responsiveness to the food environment. Change in Fasting Insulin Concentration [Time Frame: From baseline (D0) to end of intervention (D85 ±7 days)] Measured in fasting state using immunoassay.Unit of Meas…	2025-06-01	Anticipated	14.99	Anticipated	2026-08-31	Anticipated	3.02	Anticipated	2026-12-01	Anticipated	2026-12-01	Anticipated
582003	NCT07013409 TrialTroveID-582003 WK20250603	Modulatory Effects of L. Rhamnosus LRa05 and L. Reuteri LR08 Probiotics on Hormone Metabolism, Body Composition, and Mood in Obese Women	IV	Open	Metabolic/Endocrinology	Metabolic/Endocrinology: Obesity	Obese; Overweight	Obesity	Trialtrove	Wecare Probiotics Co.	Sponsor	Natural products, OTC, cosmetics	China		Suzhou	215200	probiotic therapy	Microbiome modulator		Nutritional supplement	Small molecule > Synthetic small molecule								To evaluate the regulatory effect of probiotics formula on visceral fat metabolism and sex hormone balance in obese women.			The changes of estradiol before and after the intervention [Time Frame: 0, 1, 2, 3 months] The serum estrogen content of the subjects before and after the intervention was detected by enzyme-linked immunosorbent assay.				2025-07-01	Actual	0.33	Anticipated	2025-07-11	Anticipated	3	Anticipated	2025-10-10	Anticipated	2025-12-10	Anticipated
578325	NCT06987279 TrialTroveID-578325 WK20250515	Lactobacillus Plantarum Lp90 and Hormonal Regulation in Obese Women：A Randomized, Double-Blind, Placebo-Controlled Trial	IV	Open	Metabolic/Endocrinology	Metabolic/Endocrinology: Obesity	Obese; Overweight	Obesity	Trialtrove	Wecare Probiotics Co.	Sponsor	Natural products, OTC, cosmetics	China		Suzhou	215200	probiotic therapy	Microbiome modulator		Nutritional supplement	Small molecule > Synthetic small molecule								To evaluate the regulatory effect of Lactobacillus plantans Lp90 formula on visceral fat metabolism and sex hormone balance in obese women.			The changes of estradiol before and after the intervention [Time Frame: 0, 1, 2, 3 months] The serum estrogen content of the subjects before and after the intervention was detected by enzyme-linked immunosorbent assay.				2025-05-23	Actual	0.62	Anticipated	2025-06-11	Anticipated	3	Anticipated	2025-09-10	Anticipated	2025-12-10	Anticipated
575467	NCT06964932 TrialTroveID-575467 WK20250424	Efficacy and Safety of Pasteurized Akkermansia Muciniphila Akk11 in Obesity/Overweight Weight Management and Energy Metabolism:a Randomized, Double-blind, Placebo-controlled Trial	IV	Open	Metabolic/Endocrinology	Metabolic/Endocrinology: Obesity	Obese; Overweight	Obesity	Trialtrove	Wecare Probiotics Co.	Sponsor	Natural products, OTC, cosmetics	China		Suzhou	215200	probiotic therapy	Microbiome modulator		Nutritional supplement	Small molecule > Synthetic small molecule								Evaluate the effects of pasteurized Akkermansia muciniphila Akk11 (killed bacteria) capsules compared to placebo on body composition parameters (including weight, BMI, body fat percentage, waist - hip ratio (WHR), wrist circumference, visceral fat area, and basal metabolic rate) and blood lipid levels (total cholesterol (TC), low - density lipoprotein (LDL), high - density lipoprotein (HDL), and …			Change in body weight before and after intervention [Time Frame: Week 0 , Week 4, Week 8, Week 12] Measured using a calibrated scale				2025-05-11	Actual	10.75	Anticipated	2026-04-03	Anticipated	3	Anticipated	2026-07-03	Anticipated	2026-09-30	Anticipated
575465	NCT06964919 TrialTroveID-575465 WK20250421	Effectiveness and Safety of Inactivated Akkermansia Muciniphila Akk11 for Weight and Energy Metabolism in Obesity/Overweight: a Randomized, Double-blind, Placebo-controlled Trial	IV	Open	Metabolic/Endocrinology	Metabolic/Endocrinology: Obesity	Obese; Overweight	Obesity	Trialtrove	Wecare Probiotics Co.	Sponsor	Natural products, OTC, cosmetics	China		Suzhou	215200	probiotic therapy	Microbiome modulator		Nutritional supplement	Small molecule > Synthetic small molecule						CC2D1A	Diagnostic; Prognostic	Assess the effects of Akkermansia muciniphila Akk11 heat - killed bacteria capsules compared to a placebo on body composition indicators (weight, BMI, body fat rate, waist - hip ratio (WC), wrist circumference, visceral fat area, basal metabolic rate) and blood lipid concentrations (total cholesterol (TC), low - density lipoprotein (LDL), high - density lipoprotein (HDL), triglycerides (TG)) in o…	Abdominal Fat Measurement Body Mass Index High-density lipoprotein Low-density lipoprotein Serum lipids Total cholesterol level in dyslipidemia Triglyceride	Efficacy > Clinical Response Efficacy > Patient Assessment Instruments (Efficacy) Efficacy > Lipid Levels Efficacy > Lipid Levels Safety/Toxicity > Laboratory Measurements (Safety/Toxicity) Efficacy > Laboratory Measurements (Efficacy) Efficacy > Lipid Levels	Change in body weight before and after intervention [Time Frame: Week 0 , Week 4, Week 8, Week 12] Measured using a calibrated scale Change in BMI before and after intervention [Time Frame: Week 0 , Week 4, Week 8, Week 12] Measured using a calibrated scale and stadiometer Change in waist-hip ratio (WC) before and after intervention [Time Frame: Week 0 , Week 4, Week 8, Week 12] Measured using a …				2025-05-11	Actual	10.65	Anticipated	2026-03-31	Anticipated	3	Anticipated	2026-06-30	Anticipated	2026-08-30	Anticipated
571648	ChiCTR2500101352 TrialTroveID-571648	Research on the role and mechanism of Lactobacillus gasseri in regulating metabolism	IV	Planned	Metabolic/Endocrinology	Metabolic/Endocrinology: Obesity	Obese; Overweight	Obesity	Trialtrove	(Other Hospital/Academic/Medical Center)	Sponsor	Academic					probiotic therapy	Microbiome modulator		Nutritional supplement	Small molecule > Synthetic small molecule								To explore the effect of Lactobacillus gasseri LG-G12 on regulating metabolism; To explore the improvement of gut microbiota and its metabolites by Lactobacillus gasseri LG-G12.	Abdominal Fat Measurement Fat mass change Microbiome	Efficacy > Clinical Response Efficacy > Clinical Response Efficacy > Clinical Response	Body weight waist hip circumference Visceral fat mass and area Gut microbiota Gut microbiota metabolome Measure time point of outcome： Before and after the intervention and monthly during the intervention			Blood routine Urinalysis Measure time point of outcome： Once before and after the intervention	2025-04-16	Anticipated							2025-08-31	Anticipated
571021	ChiCTR2500101172 TrialTroveID-571021	The Efficacy And Mechanisms Of Probiotic Supplementation In Weight Reduction For Weight Cyclers: A Multicenter, Randomized, Double-Blind, Placebo-Controlled Trial	IV	Planned	Metabolic/Endocrinology	Metabolic/Endocrinology: Obesity	Obese; Overweight	Obesity	Trialtrove	(Other government agency) Peking Union Medical College Hospital, CAMS	Sponsor Sponsor	Government Academic					probiotic therapy	Microbiome modulator		Nutritional supplement	Small molecule > Synthetic small molecule						GHRL	Diagnostic; Predisposing; Prognostic	This study aims to apply probiotic formulations to individuals experiencing weight cycling. By comprehensively evaluating indicators such as appetite, body weight, metabolic parameters, and gut microbiota composition, the study seeks to determine whether probiotics can influence appetite and thereby achieve effective weight reduction. The intervention mechanisms will be theoretically elucidated t…	Weight loss	Efficacy > Clinical Response	outcome： The proportion of participants with a percentage of weight loss >5% after the 84-day intervention. Type： Primary indicator Measure time point of outcome： After 84 days of intervention Measure method：	Adverse Events Apolipoprotein Appetite Gastrointestinal symptoms Medication adherence Metabolomic profile Safety and Tolerability	Safety/Toxicity > Adverse Drug Reactions Efficacy > Lipid Levels Efficacy > Symptom Assessment Safety/Toxicity > Cardiac Measures/Events HEOR > Compliance Efficacy > Clinical Response Safety/Toxicity > Safety/Tolerability	Outcome： Appetite Type： Secondary indicator Measure time point of outcome： D0, D42, D84 Measure method： PFS scale score, DEBQ score Outcome： Changes in concentrations of GLU, INS, GHRL, GLP-1, LEP, PYY Type： Secondary indicator Measure time point of outcome： D0, D42, D84 Measure method： Outcome： Results of metabolomic analysis of blood Type： Secondary indicator Measure time point of outcome： D0, …	2025-05-01	Anticipated	9.07	Anticipated	2026-02-01	Anticipated	2.93	Anticipated	2026-05-01	Anticipated
570846	MD343/2024 NCT06936137 TrialTroveID-570846	EFFECT OF PROBIOTIC SUPPLEMENTATION ON ATYPICAL ANTIPSYCHOTIC INDUCED WEIGHT GAIN IN PATIENTS ATTENDING PSYCHIATRIC CLINICS AT AINSHAMS UNIVERSITY HOSPITALS (A RANDOMIZED CONTROLLED TRIAL)	III	Open	CNS; Metabolic/Endocrinology	CNS: Schizophrenia; Metabolic/Endocrinology: Obesity	Comorbidities in schizophrenia; Drug-induced weight gain	Body Weight; Obesity; Schizophrenia; Weight Gain	Trialtrove	(Other Hospital/Academic/Medical Center)	Sponsor	Academic					probiotic therapy	Microbiome modulator		Nutritional supplement	Small molecule > Synthetic small molecule	undisclosed - antipsychotic undisclosed - FDA approved drug	Not applicable Unidentified pharmacological activity		Antipsychotic Miscellaneous	Small molecule > Synthetic small molecule Small molecule > Synthetic small molecule			the goal of the study is to improve the quality of life of patients on antipsychotic medications and increase the rate of compliance to treatment.	Weight gain	Efficacy > Clinical Failure (Efficacy)	To determine the effectiveness of probiotics to decrease the weight gained as a result of antipsychotic medications. [Time Frame: 12 weeks] Primary objective: 1.To determine the effectiveness of probiotics to decrease the weight gained as a result of antipsychotic medications.			Secondary objective: 1. To determine the effect of probiotic supplementation on the psychological state of patients.	2025-04-20	Actual	11.01	Anticipated	2026-03-21	Anticipated	3	Anticipated	2026-06-20	Anticipated	2026-12-20	Anticipated
569352	ChiCTR2500100717 TrialTroveID-569352	Study on oral colonization of probiotics (food) containing Ginsenoside Compound K and its effect on lipid metabolism management in overweight population	IV	Planned	Metabolic/Endocrinology	Metabolic/Endocrinology: Obesity	(N/A); Obese; Overweight	Obesity	Trialtrove	(Other Hospital/Academic/Medical Center) Bafu (Shandong) Biotechnology Co.	Sponsor Sponsor	Academic Natural products, OTC, cosmetics					probiotic therapy	Microbiome modulator		Nutritional supplement	Small molecule > Synthetic small molecule								To explore the effects of an approved ginsenoside containing probiotic (food) on intestinal colonized flora and lipid metabolism in healthy people			Ginsenoside Compound K Myristoleic Acid, MA weight triglyceride,TG Probiotics distribution in faeces				2025-04-15	Anticipated	0.49	Anticipated	2025-04-30	Anticipated	7.03	Anticipated	2025-11-30	Anticipated
566584	B2025-0034 NCT06912100 TrialTroveID-566584	A Pilot Study of the Probiotic L. Acidophilus (Strain TW01) on Gut Health, Body Composition, and Inflammation	I	Open	Metabolic/Endocrinology	Metabolic/Endocrinology: Obesity	(N/A); Obese; Overweight	Inflammation; Obesity; Overweight	Trialtrove	(Other Hospital/Academic/Medical Center)	Sponsor	Academic					probiotic therapy	Microbiome modulator		Nutritional supplement	Small molecule > Synthetic small molecule								This is a pilot research study to investigate the effects of a probiotic supplement (L. acidophilus, strain TW01) on substances found in the stool and bloodstream, gut bacteria composition, body composition, as well as any relationship of these substances with markers of inflammation. Lactobacillus acidophilus is commonly found in a variety of fermented foods, including yogurt, cheese, and kefir,…	Fatty acids Microbiome	Efficacy > Laboratory Measurements (Efficacy) Efficacy > Clinical Response	Fecal butyrate [Time Frame: From baseline to the end of each 6-week intervention phase] Determine the effects of the probiotic on the short-chain fatty acid, butyrate (mmol/L), a marker of gut health in stool	C reactive protein	Efficacy > Inflammatory Assessment	Serum inflammation marker [Time Frame: From baseline to the end of each 6-week intervention phase] Determine the effects of the probiotic on a marker of inflammation, high-sensitivity C-reactive protein (hsCRP) (mg/L), in the bloodstream Body fat composition [Time Frame: From baseline to end of each 6-week intervention phase] Determine the effects of the probiotic on body fat composition by bioel…	2025-07-01	Actual							2026-12-31	Anticipated	2027-12-01	Anticipated
566577	NCT06911957 TrialTroveID-566577 UREC 25/03	The Impact of Chronic Consumption of Plant-based Fibres on Cognitive Performance, Gut Microbiome and Mental Health Outcomes in Older Adults: a Pilot Randomised Controlled Trial	I	Open	Metabolic/Endocrinology	Metabolic/Endocrinology: Obesity	(N/A); Obese with other comorbidities; Overweight	Obesity	Trialtrove	(Other Hospital/Academic/Medical Center) (Other Cooperative Group) (Other government agency) Myota GmbH	Sponsor Collaborator Collaborator Collaborator	Academic Cooperative Group Government Natural products, OTC, cosmetics	United Kingdom		London		prebiotic therapy	Microbiome modulator		Nutritional supplement	Small molecule > Synthetic small molecule						AFP; DOCK3	Diagnostic; Predictive; Predisposing; Prognostic	To investigate the chronic effects of a prebiotic blend on cognitive, affective and gut microbiome outcomes in healthy adults aged 60-75 years	Cognitive function test Microbiome	Efficacy > Patient Assessment Instruments (Efficacy) Efficacy > Clinical Response	Cognitive Drug Research Computerized Assessment System (COGDRAS) scores The COGDRAS battery consists of 8 individual cognitive tests testing memory, attention and reaction times. [Time Frame: From baseline (pre intervention) to week 12 (post intervention)] Gut microbiome diversity Stool samples will be collected to measure gut microbiome diversity. Indices of alpha and beta diversity will be anal…	Abdominal pain Body Mass Index Cognitive function test Diastolic blood pressure Gastrointestinal symptoms Geriatric Depression Scale Montreal Cognitive Assessment PANAS Reflux	Efficacy > Symptom Assessment Efficacy > Patient Assessment Instruments (Efficacy) Efficacy > Patient Assessment Instruments (Efficacy) Efficacy > Hemodynamic Parameters Safety/Toxicity > Cardiac Measures/Events Efficacy > Patient Assessment Instruments (Efficacy) Efficacy > Patient Assessment Instruments (Efficacy) Efficacy > Patient Assessment Instruments (Efficacy) Efficacy > Symptom Assessment	Geriatric Depression Scale scores A validated self-report measure of depression that includes 15-items. [Time Frame: From baseline (pre intervention) to week 12 (post intervention)] Geriatric Anxiety Inventory scores A validated self-report measure of anxiety that includes 20-items. [Time Frame: From baseline (pre intervention) to week 12 (post intervention)] Montreal Cognitive Assessment (MoCA) …	2025-05-01	Actual	7.99	Anticipated	2025-12-30	Anticipated	3	Anticipated	2026-03-31	Anticipated	2026-03-31	Anticipated
566539	ABL-032501 NCT06911073 TrialTroveID-566539	A Double-Blind, Randomized Placebo-Controlled Study to Evaluate a Postbiotic Supplement in Supporting Weight Loss and Metabolic Health	IV	Open	Metabolic/Endocrinology	Metabolic/Endocrinology: Obesity	(N/A); Obese; Overweight	Obesity; Overweight; Weight Loss	Trialtrove	ResBiotic	Sponsor	Natural products, OTC, cosmetics	United States	AL	Birmingham	35203	probiotic therapy	Microbiome modulator		Nutritional supplement	Small molecule > Synthetic small molecule						albumin; DPP4; PMCH	Diagnostic; Predictive; Predisposing; Prognostic	To evaluate the impact of a specific oral postbiotic supplement on metabolic health in overweight adults	Body Mass Index Hemoglobin A1c percentage	Efficacy > Patient Assessment Instruments (Efficacy) Efficacy > Blood Measures (Efficacy)	To determine the effect of resM™ on weight [Time Frame: 8 weeks] Change from baseline in weight (lb) To determine the effect of resM™ on BMI [Time Frame: 8 weeks] Change from baseline in BMI. Weight and height will be combined to report BMI in kg/m\^2) To determine the effect of resM™ on food cravings [Time Frame: 8 weeks] Change in reported food cravings from baseline based on Food Craving Quest…	Absolute Neutrophil Count Adverse Events Alanine aminotransferase (ALT) response Alkaline phosphatase (ALP) Aspartate aminotransferase level Basophil count Bilirubin Eosinophil levels Hematocrit level Hemoglobin level Hemoglobin Leukocyte count Liver function Microbiome Patient Health Questionnaire-9: Depression scale Platelet count Safety and Tolerability Treatment Emergent Adverse Events	Safety/Toxicity > Blood Measures (Safety/Toxicity) Safety/Toxicity > Adverse Drug Reactions Efficacy > Laboratory Measurements (Efficacy) Efficacy > Laboratory Measurements (Efficacy) Efficacy > Laboratory Measurements (Efficacy) Safety/Toxicity > Blood Measures (Safety/Toxicity) Efficacy > Laboratory Measurements (Efficacy) Efficacy > Inflammatory Assessment Efficacy > Blood Measures (Efficacy) …	To determine the effect of resM™ on GLP-1 [Time Frame: 8 weeks] Change from baseline in plasma active and inactive GLP-1 protein To determine the effect of resM™ on DPP-4 [Time Frame: 8 weeks] Change from baseline in plasma DPP4 To determine the effect of resM™ on gut microbiome [Time Frame: 8 weeks] Change from baseline in gut microbiome as assessed by 16s metagenomic sequencing on fecal samples…	2025-05-02	Actual	4.01	Anticipated	2025-09-01	Anticipated	2.01	Anticipated	2025-11-01	Anticipated	2025-12-01	Anticipated
562216	C02-24-01-T0076 NCT06884449 TrialTroveID-562216	A Randomized, Double-Blind, Parallel, 3-Arm, Placebo-Controlled Study Evaluating The Effects Of Arrabina P On Satiety In Healthy Adults	IV	Closed	Metabolic/Endocrinology	Metabolic/Endocrinology: Obesity	(N/A); Overweight	Obesity	Trialtrove	Comet Bio	Sponsor	Natural products, OTC, cosmetics	Canada	ON	London	N6G 4X8	prebiotic therapy	Microbiome modulator		Nutritional supplement	Small molecule > Synthetic small molecule						albumin; CCK; Glucagon; Lipopolysaccharide BP; PMCH	Diagnostic; Predictive; Predisposing; Prognostic	The primary goal of this study is to assess how two different doses of Arrabina P affect self-reported appetite. To assess the effects of a prebiotic product, Arrabina P, on appetite in healthy adults. The goal is to see if this product can help with appetite regulation, support gut health, and support weight management	Appetite Satiety Visual Analog Scale	Efficacy > Symptom Assessment Efficacy > Symptom Assessment Efficacy > Symptom Assessment (Patient Reported Outcomes)	To evaluate the effect of TP at two dose levels on appetite control, compared to placebo Change from baseline to Week 4 in incremental area under the curve (iAUC) of the following self-reported appetite sensations, with each sensation measured using a 100 mm visual analogue scale (VAS) over 4 hours after the consumption of a standardized high-carbohydrate breakfast - Hunger. [Time Frame: Week 4] …	Adverse Events Alanine aminotransferase (ALT) response Alkaline phosphatase (ALP) Appetite Bilirubin Body Mass Index Calprotectin Creatinine kinase level Fatty acids Gastrointestinal symptoms Glomerular Filtration Rate Heart rate Hematocrit level Hemoglobin level Hemoglobin High-density lipoprotein Lipid Profile Low-density lipoprotein Metabolomic profile Microbiome Pittsburgh Sleep Quality Index…	Safety/Toxicity > Adverse Drug Reactions Efficacy > Laboratory Measurements (Efficacy) Efficacy > Laboratory Measurements (Efficacy) Efficacy > Symptom Assessment Efficacy > Laboratory Measurements (Efficacy) Efficacy > Patient Assessment Instruments (Efficacy) Efficacy > Inflammatory Assessment Safety/Toxicity > Laboratory Measurements (Safety/Toxicity) Efficacy > Laboratory Measurements (Effica…	Secondary goals include evaluating weight control, eating behaviors, mood, sleep quality, and memory. The product is expected to support beneficial gut bacteria, help maintain lipid levels, and promote digestive comfort and appetite regulation. To evaluate the effect of TP at two dose levels on appetite control, compared to placebo Change from baseline to Week 12 in iAUC of the following self-rep…	2025-04-15	Actual	3.58	Actual	2025-08-02	Actual	0.99	Anticipated	2025-09-01	Anticipated	2025-09-01	Anticipated
561215	NCT06873412 TrialTroveID-561215 WK20250302	The Regulatory Effect of Probiotics-Polygonatum Sibiricum on Liver Health and Metabolic Disorders in Middle-Aged and Elderly People: A Prospective, Randomized, Double-Blind, Placebo-Controlled Study	IV	Planned	Metabolic/Endocrinology	Metabolic/Endocrinology: NAFLD; Metabolic/Endocrinology: Obesity; Metabolic/Endocrinology: Type 2 Diabetes	Adults; Comorbid diabetes; Comorbid obesity; Diabetes and syndrome X; Obese; Obese with diabetes; Obese with hypertension; Obese with other comorbidities; Other comorbidity; Overweight; Prediabetes, Impaired Glucose Tolerance; Simple steatosis	Diabetes Mellitus, Type 2; Glucose Intolerance; Non-alcoholic Fatty Liver Disease; Obesity	Trialtrove	Wecare Probiotics Co.	Sponsor	Natural products, OTC, cosmetics	China		Suzhou	215200	probiotic therapy	Microbiome modulator		Nutritional supplement	Small molecule > Synthetic small molecule						GGT1; GPT; SOD1; TNF	Diagnostic; Predictive; Predisposing; Prognostic	To evaluate the regulatory effects of Huangqian-biobacteria compound preparation on liver health and related metabolic disorders in middle-aged and elderly people, observe its effects on liver function indexes, basal metabolic rate, markers of oxidative stress, inflammatory factors and intestinal microecology, and evaluate the incidence of adverse reactions in subjects during the 3-month interven…	Alanine aminotransferase (ALT) response Aspartate aminotransferase level Liver function	Efficacy > Laboratory Measurements (Efficacy) Efficacy > Laboratory Measurements (Efficacy) Safety/Toxicity > Laboratory Measurements (Safety/Toxicity)	Changes in alanine aminotransferase (ALT) levels ALT level decline indicates improved liver function, assessed via blood tests. 3 months Changes in aspartate aminotransferase (AST) levels AST level decline indicates improved liver function, assessed via blood tests. 3 months	Bilirubin Body Mass Index Diastolic blood pressure Fasting blood glucose Fatigue Severity Scale Fatty acids Gammaglutamyl transferase (GGT) Hepatic fat level High-density lipoprotein Lipid Profile Liver function Low-density lipoprotein Microbiome Pittsburgh Sleep Quality Index Serum lipids Total cholesterol level in dyslipidemia Triglyceride Uric acid level	Efficacy > Laboratory Measurements (Efficacy) Efficacy > Patient Assessment Instruments (Efficacy) Efficacy > Hemodynamic Parameters Efficacy > Glucose Measurements HEOR > Health-Related Quality Of Life (Patient Reported Outcomes) (HEOR) Efficacy > Laboratory Measurements (Efficacy) Efficacy > Laboratory Measurements (Efficacy) Efficacy > Hepatic Measure Efficacy > Lipid Levels Efficacy > Lipid L…	Changes in basal metabolic rate The Mifflin-St Jeor equation was used to evaluate the subject's basal metabolic level, reflecting the body's energy expenditure at rest. 3 months Metabolic index Blood pressure: Evaluate the effects of the tested product on age-related cardiovascular health and monitor changes in systolic and diastolic blood pressure. 3 months Gamma-glutamyltransferase (GGT) Evalua…	2025-03-10	Anticipated	14.76	Anticipated	2026-06-02	Anticipated	3	Anticipated	2026-09-01	Anticipated	2026-12-01	Anticipated
560691	ISRCTN17477650 PROBESI 2025 SLIMASIA TrialTroveID-560691	Clinical evaluation of the weight loss efficacy of a food supplement: a randomized double-blind placebo-controlled study on Asian subjects	IV	Open	Metabolic/Endocrinology	Metabolic/Endocrinology: Obesity	Obese; Overweight	Obesity	Trialtrove	SynBalance	Sponsor	Natural products, OTC, cosmetics	Italy		Origgio	21040	probiotic therapy	Microbiome modulator		Nutritional supplement	Small molecule > Synthetic small molecule						insulin	Diagnostic; Predictive; Predisposing; Prognostic	Synbalance S.r.l., the sponsor of this study, aims to evaluate whether a food supplement can help overweight or obese Asian individuals lose weight. The study will also assess whether the supplement can improve quality of life and positively affect cholesterol, triglycerides, glycemia, insulin levels, fat distribution, diabetes-related indices, and its action on the fecal microbiome. A randomized…	Body Mass Index	Efficacy > Patient Assessment Instruments (Efficacy)	1. Body weight (kg) at baseline, and after 56 days and 84 days of treatment 2. Body Mass Index (kg/m²) at baseline, and after 56 days and 84 days of treatment 3. Waist circumference (cm) at baseline, and after 56 days and 84 days of treatment 4. Hip circumference (cm) at baseline, and after 56 days and 84 days of treatment	Adverse Events Hemoglobin A1c percentage High-density lipoprotein Low-density lipoprotein Microbiome Quality of Life Serious Adverse Event Serum lipids Total cholesterol level in dyslipidemia Triglyceride	Safety/Toxicity > Adverse Drug Reactions Efficacy > Blood Measures (Efficacy) Efficacy > Lipid Levels Efficacy > Lipid Levels Efficacy > Clinical Response HEOR > Health-Related Quality Of Life Safety/Toxicity > Serious Adverse Events Safety/Toxicity > Laboratory Measurements (Safety/Toxicity) Efficacy > Laboratory Measurements (Efficacy) Efficacy > Lipid Levels	1. Obesity-related Quality of Life (ORWELL-97) at baseline, and after 56 days and 84 days of treatment 2. Blood parameters at baseline, and after 56 days and 84 days of treatment: 2.1. Total Cholesterol (mmol/l) 2.2. HDL cholesterol (mmol/l) 2.3. LDL cholesterol (mmol/l) 2.4. Triglycerides (mmol/l) 2.5. Fasting Insulin (pmoI/l) 2.6. Fasting Glucose (mmol/l) 2.7. HbA1c (mmol/l) 3. Fecal microbiome…	2025-02-14	Actual	1.38	Anticipated	2025-03-28	Anticipated	4.11	Anticipated	2025-07-31	Anticipated
560459	IMU-BES-RMK-01 NCT06861049 TrialTroveID-560459	The Effect Of Psychobiotic Use On Mental Health, Quality Of Life, Anthropometric And Biochemical Outcomes In Obese Women On A Weight-Loss Diet	IV	Completed	Metabolic/Endocrinology	Metabolic/Endocrinology: Obesity	(N/A); Obese	Obesity	Trialtrove	(Other Hospital/Academic/Medical Center)	Sponsor	Academic					prebiotic therapy	Microbiome modulator		Nutritional supplement	Small molecule > Synthetic small molecule						CRP; TCEA1	Diagnostic; Predictive; Predisposing; Prognostic	To investigate the effect of psychobiotic use on mental health in obese individuals. To evaluate the effect of psychobiotic supplementation containing Lactobacillus helveticus R0052, Bifidobacterium bifidum R0071 and Bifidobacterium longum R0175 strains on mental health, quality of life, anthropometric measurements and some biochemical parameters in obese women Before and after the intervention, …	Body Mass Index	Efficacy > Patient Assessment Instruments (Efficacy)	Changes in Body Weight (kg) from Baseline to Week 4 Baseline and Week 4 Changes in Body Mass Index (BMI) from Baseline to Week 4 Body Mass Index (BMI) will be calculated as weight (kg) / height (m²). Higher BMI values indicate higher body fatness. Baseline and Week 4	C reactive protein Depression, Anxiety and Stress Scale Quality of Life SF-36	Efficacy > Inflammatory Assessment Efficacy > Symptom Assessment (Patient Reported Outcomes) HEOR > Health-Related Quality Of Life HEOR > Health-Related Quality Of Life (Patient Reported Outcomes) (HEOR)	Changes in mental health status with DASS-21 from Baseline to Week 4 Depression, Anxiety, and Stress Scale-21 (DASS-21). Scores range from 0 to 63 for each subscale, with higher scores indicating worse mental health status. Baseline and Week 4 Changes in Quality of Life with SF-36 from Baseline to Week 4 Short Form-36 Health Survey (SF-36). Scores range from 0 to 100, with higher scores indicatin…	2025-02-13	Actual	3.62	Actual	2025-06-03	Actual	1	Actual	2025-07-03	Actual	2025-07-03	Actual
560086	ChiCTR2500098230 TrialTroveID-560086	A Multicenter Study Of Low-Carb Staple Foods To Improve Glycemic Control In Patients With Type 2 Diabetes	IV	Completed	Metabolic/Endocrinology	Metabolic/Endocrinology: Obesity; Metabolic/Endocrinology: Type 2 Diabetes	Comorbid obesity; Diet/Exercise controlled; Insulin-requiring; Obese; Obese with diabetes; Obese with other comorbidities; Other comorbidity; Overweight; Patients on >1 antidiabetic agent; Patients on other single antidiabetic agent; Patients only on metformin	Diabetes Mellitus, Type 2; Obesity	Trialtrove	(Other Hospital/Academic/Medical Center) Tangyou Baobao (Hangzhou) Health Food Co.	Sponsor Sponsor	Academic Natural products, OTC, cosmetics					prebiotic therapy	Microbiome modulator		Nutritional supplement	Small molecule > Synthetic small molecule						CRP	Diagnostic; Predictive; Predisposing; Prognostic	To observe the improvement effect of low-carb staple food on metabolic indexes such as glycosylated hemoglobin, fasting and postprandial blood glucose, blood glucose fluctuation, blood lipids, uric acid and other metabolic indexes in diabetic patients, and whether the addition of prebiotics on this basis has a synergistic effect on the above metabolic indexes, and to evaluate the effects on infla…	Hemoglobin A1c percentage	Efficacy > Blood Measures (Efficacy)	Outcome： HbA1c Mean blood glucose fluctuations TIR	C reactive protein Diastolic blood pressure High-density lipoprotein Low-density lipoprotein Microbiome Serum lipids Total cholesterol level in dyslipidemia Triglyceride Uric acid level	Efficacy > Inflammatory Assessment Efficacy > Hemodynamic Parameters Efficacy > Lipid Levels Efficacy > Lipid Levels Efficacy > Clinical Response Safety/Toxicity > Laboratory Measurements (Safety/Toxicity) Efficacy > Laboratory Measurements (Efficacy) Efficacy > Lipid Levels Efficacy > Laboratory Measurements (Efficacy)	triglyceride uric acid Weight waistline Intestinal flora Systolic blood pressure Diastolic blood pressure Total cholesterol HDL LDL CRP Body composition Urinary ketone bodies finger-prick blood glucose Serum metabolites	2022-08-15	Actual	13.97	Actual	2023-10-14	Actual	3.02	Actual	2024-01-14	Actual
559013	ChiCTR2500097835 TrialTroveID-559013	Efficacy of Mn-Gup Yogurt in Relieving Obesity with Hypercholesterolemia	IV	Planned	Metabolic/Endocrinology	Metabolic/Endocrinology: Obesity	Obese; Obese with other comorbidities; Overweight	Obesity	Trialtrove	(Other Hospital/Academic/Medical Center)	Sponsor	Academic					behavioral therapy probiotic therapy	Not applicable Microbiome modulator		Miscellaneous Nutritional supplement	Small molecule > Synthetic small molecule Small molecule > Synthetic small molecule								to investigate the effects of Mn-Gup yogurt on the regulation of lipid indices in an obese population with hypercholesterolemia.	Serum lipids	Safety/Toxicity > Laboratory Measurements (Safety/Toxicity)	Serum cholesterol	Abdominal Fat Measurement Body Mass Index High-density lipoprotein Low-density lipoprotein Microbiome Serum lipids Triglyceride	Efficacy > Clinical Response Efficacy > Patient Assessment Instruments (Efficacy) Efficacy > Lipid Levels Efficacy > Lipid Levels Efficacy > Clinical Response Safety/Toxicity > Laboratory Measurements (Safety/Toxicity) Efficacy > Lipid Levels	Weight BMI Body Fat Percentage Muscle rate Visceral fat Triglyceride Low-Density Lipoprotein Cholesterol High density lipoprotein cholesterol Routine blood markers GLP-1 Peptide YY Ghrelin Intestinal flora Intestinal metabolites	2025-03-01	Anticipated	4.08	Anticipated	2025-07-03	Anticipated	2.96	Anticipated	2025-10-01	Anticipated
558067	ChiCTR2500097479 TrialTroveID-558067	Intervention with Lactobacillus paracase on children with obesity: a randomized double-blind clinical trial	IV	Completed	Metabolic/Endocrinology	Metabolic/Endocrinology: Obesity	Children and adolescents; Obese	Obesity	Trialtrove	(Other Hospital/Academic/Medical Center)	Sponsor	Academic					probiotic therapy	Microbiome modulator		Nutritional supplement	Small molecule > Synthetic small molecule						ARHGEF7	Prognostic	1. To explore the intervention effect of Lactobacillus paracei 207-27 on childhood obesity, and to provide clinical medical evidence for the application of Lactobacillus paracei 207-27 on weight loss in obese children; 2. Explore the effects of Lactobacillus paracasei 207-27 on glucose and lipid metabolism, intestinal microecology and immune regulation in obese children, and explore the molecular…	Body Mass Index	Efficacy > Patient Assessment Instruments (Efficacy)	Body Mass Index Body composition physique	C reactive protein Fasting blood glucose Fatty acids Hemoglobin A1c percentage Lipid Profile Microbiome Treatment compliance	Efficacy > Inflammatory Assessment Efficacy > Glucose Measurements Efficacy > Laboratory Measurements (Efficacy) Efficacy > Blood Measures (Efficacy) Efficacy > Lipid Levels Efficacy > Clinical Response HEOR > Compliance	Fasting blood glucose Fasting insulin Glycosylated hemoglobin Abdominal ultrasound Blood routine 7 items of blood lipids Gut Microbiota Interleukin-6 Interleukin-10 Tumor necrosis factor-α lipopolysaccharide High-sensitivity C-reactive protein 25-hydroxy vitamin D amino acid metabolism short chain fatty acids Liver and kidney function Routine urine test Additional indicator Compliance Diet and ex…	2023-07-30	Actual							2024-09-01	Actual
556953	Gut2Brain NCT06823557 TrialTroveID-556953 UPorto_Gut2Brain	Gut2Brain: Investigation of the Mechanisms of the Gut-brain Axis in Binge Eating and Obesity	I	Planned	Metabolic/Endocrinology	Metabolic/Endocrinology: Obesity	Obese with other comorbidities; Overweight	Obesity	Trialtrove	(Other Hospital/Academic/Medical Center)	Sponsor	Academic					prebiotic therapy	Microbiome modulator		Nutritional supplement	Small molecule > Synthetic small molecule						Glucagon; HBEGF; insulin; Leptin; SYNM	Diagnostic; Predictive; Predisposing; Prognostic	The goal of this randomized clinical trial (RCT) is to investigate the role of psychobiotics in modulating the gut-brain axis and improving binge eating in adults, with a particular focus on evaluating these effects independently of obesity status. This project stands out for its comprehensive approach to understanding BED, integrating psychological, neurofunctional, hormonal, and microbiota fact…	Appetite Cognitive function test Cortisol level Fatty acids Microbiome Weight loss	Efficacy > Symptom Assessment Efficacy > Patient Assessment Instruments (Efficacy) Efficacy > Hormone Measurements Efficacy > Laboratory Measurements (Efficacy) Efficacy > Clinical Response Efficacy > Clinical Response	Gut Microbiota outcomes - Gut-Bacteria Composition Stool samples from each participant will be fermented by the prebiotic to allow direct comparison of individual alterations in vitro and in vivo of the microbiome. Changes in gut-bacteria composition and its adhesion into the mucus layer will be analyzed. Change measures: baseline and end of treatment at 12 weeks Gut Microbiota outcomes - Molecul…			Eating Disorder Examination Eating Disorder Examination (EDE): semi-structured clinical interview for the diagnosis of binge eating disorder baseline moment	2025-04-01	Anticipated	38.07	Anticipated	2028-06-02	Anticipated	3	Anticipated	2028-09-01	Anticipated	2030-03-01	Anticipated
556771	NCT06815926 Probi.Obes TrialTroveID-556771	Randomized, Double-blind, Placebo-controlled Clinical Trial to Evaluate the Efficacy of a Probiotic Product in Weight Control	IV	Completed	Metabolic/Endocrinology	Metabolic/Endocrinology: Obesity	Obese; Overweight	Obesity	Trialtrove	Bioithas	Sponsor	Natural products, OTC, cosmetics	Spain				probiotic therapy	Microbiome modulator		Nutritional supplement	Small molecule > Synthetic small molecule						GPT	Predisposing; Prognostic	The objective of the clinical trial is to evaluate the effectiveness of a food supplement based on probiotics to reduce body weight in 104 volunteers with overweight and type I obesity (BMI 25 - 34.9 kg/m2).	Body Mass Index	Efficacy > Patient Assessment Instruments (Efficacy)	Changes in body weight between baseline and 6- and 12-weeks [Time Frame: Baseline, 6-week and 12-week] Changes in body mass index (BMI) baseline and 6- and 12-weeks [Time Frame: Baseline, 6-week and 12-week]	Adverse Events Appetite C reactive protein Creatinine kinase level DEXA Fat mass change Gastrointestinal symptoms Hemoglobin A1c percentage High-density lipoprotein Low-density lipoprotein Microbiome Serum lipids Total cholesterol level in dyslipidemia Triglyceride	Safety/Toxicity > Adverse Drug Reactions Efficacy > Symptom Assessment Efficacy > Inflammatory Assessment Safety/Toxicity > Laboratory Measurements (Safety/Toxicity) Efficacy > Imaging Efficacy > Clinical Response Safety/Toxicity > Cardiac Measures/Events Efficacy > Blood Measures (Efficacy) Efficacy > Lipid Levels Efficacy > Lipid Levels Efficacy > Clinical Response Safety/Toxicity > Laboratory …	Changes in waist/hip circumference ratio between baseline and 6- and 12-weeks [Time Frame: Baseline, 6-week and 12-week] Changes in body composition between baseline and 12-weeks [Time Frame: Baseline and 12-week] Body composition is assessed by DEXA (Dual-Energy X-ray Absorptiometry). Lean mass and fat mass of the different body regions will be measured as grams (g) and percentage (%). Changes i…	2025-02-12	Actual	1.64	Actual	2025-04-03	Actual	3	Actual	2025-07-03	Actual	2025-07-03	Actual
555810	KABPWeightMood2025 NCT06808061 TrialTroveID-555810	Effects of Kaneka KABP-51 Probiotic on Mood, Metabolism, Microbiome, and Body Composition in Healthy Adults	IV	Completed	Metabolic/Endocrinology	Metabolic/Endocrinology: Obesity	(N/A); Overweight	Obesity	Trialtrove	3 Waves Wellness Kaneka Corporation/Kaneka Americas Holding	Sponsor Collaborator	Miscellaneous Natural products, OTC, cosmetics	United States Japan	MA	Plymouth Osaka	02360 530-8288	probiotic therapy	Microbiome modulator		Nutritional supplement	Small molecule > Synthetic small molecule								The objective of this study is to recruit 60 healthy moderately overweight subjects to participate in a research study investigating the effects of a specific probiotic strain (Lactobacillus plantarum KABP-51) on measures of psychological mood state, gut microbiome status, stress hormones, and body composition (body fat and muscle mass).			Body Weight 12 weeks	Microbiome	Efficacy > Clinical Response	Microbiome Balance 12 weeks Mood State 12 weeks	2023-02-14	Actual	1.97	Actual	2023-04-15	Actual	3	Actual	2023-07-15	Actual	2023-10-15	Actual
554813	NCT06795607 PrOBesity study TrialTroveID-554813	Interventional, Randomized, Single-blind, Placebo-controlled Study to Evaluate the Effect of a Probiotic Formulation Based on SF68® on Body Composition and Low-to-moderate Cardiovascular Risk	IV	Completed	Cardiovascular; Metabolic/Endocrinology	Cardiovascular: Dyslipidemia; Metabolic/Endocrinology: Obesity	CHD or CHD Risk; Hypercholesterolemia; Hypertriglyceridemia; Obese; Obese with dyslipidemia; Overweight	Dyslipidemias; Hypercholesterolemia; Hypertriglyceridemia; Obesity	Trialtrove	(Other Hospital/Academic/Medical Center)	Sponsor	Academic					probiotic therapy	Microbiome modulator		Nutritional supplement	Small molecule > Synthetic small molecule						CC2D1A; CRP; GGT1; IL18; insulin; ROS1	Diagnostic; Predictive; Predisposing; Prognostic	To investigate whether a supplementation with SF68® could be beneficial for the weight reduction and the improvement of cardiovascular risk profile of people with overweight or obesity.			Outcome Measure: Waist circumference Measure Description: Changes of waist circumference from baseline assessed through a metric tape Time Frame: 12 weeks	Alanine aminotransferase (ALT) response C reactive protein Clinical Global Impression Fat mass change Fatty acids Gammaglutamyl transferase (GGT) Hemoglobin A1c percentage Hemoglobin level Hemoglobin High-density lipoprotein Liver function Low-density lipoprotein Microbiome Serum lipids Total cholesterol level in dyslipidemia Triglyceride	Efficacy > Laboratory Measurements (Efficacy) Efficacy > Inflammatory Assessment Efficacy > Patient Assessment Instruments (Efficacy) Efficacy > Clinical Response Efficacy > Laboratory Measurements (Efficacy) Efficacy > Laboratory Measurements (Efficacy) Efficacy > Blood Measures (Efficacy) Efficacy > Blood Measures (Efficacy) Safety/Toxicity > Laboratory Measurements (Safety/Toxicity) Efficacy >…	Gut microbiota Changes of gut microbiota from baseline assessed by NGS technology 12 weeks Short-chain fatty acids (SCFAs) Changes of SCFAs from baseline assessed by gas chromatography 12 weeks Hemoglobin Changes of hemoglobin from baseline assessed to standard laboratory procedures. 12 weeks White blood cells Changes of white blood cells from baseline assessed to standard laboratory procedures. …	2024-02-20	Actual	4.34	Actual	2024-07-01	Actual	3	Actual	2024-09-30	Actual	2024-12-31	Actual
554121	IRCT20170916036204N6 TrialTroveID-554121	Effect of kefir drink on hepatic enzymes, lipid profiles, glycemic indices,inflammation, oxidative stress, anthropometric factors and blood pressure in patients with non-alcoholic fatty liver disease.	III	Completed	Metabolic/Endocrinology	Metabolic/Endocrinology: NAFLD; Metabolic/Endocrinology: Obesity	Adults; Comorbid obesity; Obese; Obese with other comorbidities; Overweight; Simple steatosis	Non-alcoholic Fatty Liver Disease; Obesity	Trialtrove	(Other Hospital/Academic/Medical Center)	Sponsor	Academic					probiotic therapy	Microbiome modulator		Nutritional supplement	Small molecule > Synthetic small molecule						GPT	Predisposing; Prognostic	To evaluate the effect of kefir drink on hepatic enzymes, lipid profiles, glycemic indices,inflammation, oxidative stress, anthropometric factors and blood pressure in patients with non-alcoholic fatty liver disease. to evaluate the effects of kefir drink on liver aminotransferases, anthropometric indices, glycemic index, lipid profile, blood pressure (BP), high sensitivity C-reactive protein, an…	Alanine aminotransferase (ALT) response Liver function	Efficacy > Laboratory Measurements (Efficacy) Safety/Toxicity > Laboratory Measurements (Safety/Toxicity)	Alanine aminotransferase before intervention and 8 weeks after intervention ALT kit Aspartate transaminase before intervention and 8 weeks after intervention AST kit weight before intervention and 8 weeks after intervention seca scale			blood pressure before intervention and 8 weeks after intervention Mercury barometric device	2018-06-01	Actual	4.01	Actual	2018-10-01	Actual	8	Actual	2019-06-01	Actual			2025-01-07	Actual
554101	SWUEC-212/2565F TCTR20230505002 TrialTroveID-554101	Organic vegetable tablet with probiotics for reducing risk factors of metabolic syndrome	II/III	Completed	Cardiovascular; Metabolic/Endocrinology	Cardiovascular: Dyslipidemia; Metabolic/Endocrinology: Obesity; Metabolic/Endocrinology: Type 2 Diabetes	Comorbid obesity; Diabetes and syndrome X; Dyslipidemia and Type 2 Diabetes; Hypercholesterolemia; Hypertriglyceridemia; Obese with diabetes; Obese with dyslipidemia; Obese with hypertension; Obese with other comorbidities; Other comorbidity	Diabetes Mellitus, Type 2; Dyslipidemias; Hypercholesterolemia; Hypertriglyceridemia; Obesity	Trialtrove	(Other Hospital/Academic/Medical Center) (Other government agency) Chiangmai Bioveggie	Sponsor Sponsor Sponsor	Academic Government Natural products, OTC, cosmetics	Thailand		Chiang Mai	50230	probiotic therapy	Microbiome modulator		Nutritional supplement	Small molecule > Synthetic small molecule						insulin A1C	Predictive	To study the effect of Organic vegetable tablet with probiotics for reducing risk factors of metabolic syndrome	Fasting blood glucose Low-density lipoprotein Serum lipids Triglyceride	Efficacy > Glucose Measurements Efficacy > Lipid Levels Safety/Toxicity > Laboratory Measurements (Safety/Toxicity) Efficacy > Lipid Levels	1. Outcome Name * LDL Metric / Method of measurement * mg/dl Time point * 12 weeks 2. Outcome Name * Triglycerides Metric / Method of measurement * mg/dL Time point * 12 weeks 3. Outcome Name * Fasting Blood Glucose Metric / Method of measurement * mg/dL Time point * 12 weeks	High-density lipoprotein Serum lipids	Efficacy > Lipid Levels Safety/Toxicity > Laboratory Measurements (Safety/Toxicity)	1. Outcome Name * HDL Metric / Method of measurement * mg/dL Time point * 12 weeks	2022-09-22	Actual	6.41	Actual	2023-04-05	Actual	1.84	Actual	2023-05-31	Actual			2025-01-10	Actual
553840	ChiCTR2500096405 TrialTroveID-553840	A single-center, randomized, placebo-controlled, double-blind study: the efficacy and safety of WONDERLAB SHAPE100TM oral probiotics in combination with once-weekly subcutaneous injections of semaglutide in obese people	IV	Planned	Cardiovascular; Metabolic/Endocrinology	Cardiovascular: Dyslipidemia; Metabolic/Endocrinology: Obesity	Dyslipidemia and Hypertension; Obese; Obese with dyslipidemia; Obese with hypertension; Obese with other comorbidities; Overweight	Dyslipidemias; Obesity	Trialtrove	(Other Hospital/Academic/Medical Center)	Sponsor	Academic					probiotic therapy	Microbiome modulator		Nutritional supplement	Small molecule > Synthetic small molecule	semaglutide	Glucagon-like peptide 1 receptor agonist; Insulin secretagogue; Incretin mimetic	glucagon like peptide 1 receptor	Antidiabetic; Antiobesity; Hepatoprotective; Cardiovascular; Hypolipaemic/Antiatherosclerotic; Urological; Hormone; Antiarthritic, other; Cognition enhancer	Biological > Protein > Recombinant protein > Recombinant hormone; Small molecule > Synthetic small molecule > Synthetic peptide	APOA1; APOA2; APOC2; APOE; GPT; insulin; Leptin; S100A1; S100B	Diagnostic; Predictive; Predisposing; Prognostic	To assess the efficacy and safety of oral Wanyi Blue S100 in combination with once-weekly subcutaneous semaglutide in obese/overweight subjects requiring long-term weight management			Outcome： Percentage change in body weight from baseline at week 24 Interleukin 6 IL-6(pg/ml) changes from baseline	Abdominal Fat Measurement Adverse Events Apolipoprotein A Apolipoprotein B Apolipoprotein E Apolipoprotein C reactive protein Diastolic blood pressure Fasting blood glucose Fat mass change Gastrointestinal symptoms Hemoglobin A1c percentage High-density lipoprotein Low-density lipoprotein Metabolomic profile Microbiome Serious Adverse Event Serum lipids Total cholesterol level in dyslipidemia Tri…	Efficacy > Clinical Response Safety/Toxicity > Adverse Drug Reactions Efficacy > Lipid Levels Efficacy > Lipid Levels Efficacy > Lipid Levels Efficacy > Lipid Levels Efficacy > Inflammatory Assessment Efficacy > Hemodynamic Parameters Efficacy > Glucose Measurements Efficacy > Clinical Response Safety/Toxicity > Cardiac Measures/Events Efficacy > Blood Measures (Efficacy) Efficacy > Lipid Levels …	Outcome： Percentage of subjects who achieved a minimum clinical benefit of weight loss (weight loss greater than or equal to 5%) after the intervention Percentage of subjects with weight loss greater than or equal to 10% after the intervention Waist circumference changes from baseline Hip circumference changes from baseline Upper arm circumference changes from baseline Thigh circumference changes…	2025-01-01	Anticipated	5.95	Anticipated	2025-07-01	Anticipated	6	Anticipated	2025-12-31	Anticipated
553838	L-029 NCT06786052 TrialTroveID-553838	Efficacy of Probiotics on Postprandial Energy Metabolism of Adults With Overweight or Obesity: an EXploratory Clinical Trial	II	Open	Metabolic/Endocrinology	Metabolic/Endocrinology: Obesity	Obese; Overweight	Obesity	Trialtrove	Lallemand Centre de recherche en nutrition humaine de Rhône-Alpes	Sponsor Collaborator	Industry, all other pharma Cooperative Group	Canada		Montreal	H1W 2N8	probiotic therapy	Microbiome modulator		Nutritional supplement	Small molecule > Synthetic small molecule						albumin; CRP; IL6; insulin; TNF	Diagnostic; Predictive; Predisposing; Prognostic	This exploratory, double-blinded clinical trial on 66 randomized adults aged 50 to 70 years with moderate overweight or obesity but considered metabolically healthy will consist of comparing metabolic and microbiota parameters before and after 3 months of consumption of a probiotic or a placebo. This study will focus on adults (men and postmenopausal women) aged 50 to 70 years who are overweight …			Change from baseline in postprandial triglyceridemia after 3 months The difference (delta) from baseline in the area under the incremental curve (AUCi (0-300 min)) of postprandial triglyceridemia in response to a test meal after 12 weeks of probiotic supplementation versus placebo. 12 weeks	Alanine aminotransferase (ALT) response Apolipoprotein B Area under the curve score Bilirubin Body Mass Index C reactive protein Creatinine kinase level Fat mass change Fatty acids Gastrointestinal symptoms Glomerular Filtration Rate Hemoglobin A1c percentage High-density lipoprotein Likert scale Lipid Profile Low-density lipoprotein Microbiome Plasma concentration Safety and Tolerability Serum l…	Efficacy > Laboratory Measurements (Efficacy) Efficacy > Lipid Levels Pharmacokinetics/Pharmacodynamics > PK/PD Efficacy > Laboratory Measurements (Efficacy) Efficacy > Patient Assessment Instruments (Efficacy) Efficacy > Inflammatory Assessment Safety/Toxicity > Laboratory Measurements (Safety/Toxicity) Efficacy > Clinical Response Efficacy > Laboratory Measurements (Efficacy) Safety/Toxicity > …	Change in vital parameter Changes in pulse measured at baseline and at the end of intervention, with additional measurements at 1-month and 2-month intervals to monitor progress. 12 weeks Change in vital parameter Change in blood pressure measured at baseline and at the end of intervention, with additional measurements at 1-month and 2-month intervals to monitor progress. 12 weeks Change in anthr…	2025-04-07	Actual	30.87	Anticipated	2027-11-02	Anticipated	2.99	Anticipated	2028-02-01	Anticipated	2028-02-01	Anticipated
553255	NCT06780007 TrialTroveID-553255 WK2025003	Effect of Akkermansia Muciniphila Akk11 on Weight Loss in Obese Patients: a Multicenter, Randomized, Double-blind, Placebo-controlled Study.	IV	Completed	Metabolic/Endocrinology	Metabolic/Endocrinology: Obesity	Obese; Overweight	Obesity	Trialtrove	Wecare Probiotics Co.	Sponsor	Natural products, OTC, cosmetics	China		Suzhou	215200	probiotic therapy	Microbiome modulator		Nutritional supplement	Small molecule > Synthetic small molecule								This study intends to study the effect of Akkermansia muciniphila on weight loss and the improvement of blood inflammation and metabolic indexes in obese patients with low Body Mass Index (BMI) through multi-center clinical studies, and for the first time to innovatively explore the weight loss mechanism of Akkermansia muciniphila by comparing the changes in brain function and fecal microbiota be…	Body Mass Index	Efficacy > Patient Assessment Instruments (Efficacy)	Change in Body Mass Index(BMI) [Time Frame: Day 0, week4, week8, week12.] BMI = Weight (kg) / [Height (m)]². 24kg/m² ≤ BMI < 28 kg/m² is in the overweight range, and BMI ≥ 28 kg/m² is in the obesity range.				2025-01-21	Actual	2.3	Anticipated	2025-04-01	Anticipated			2025-02-28	Actual	2025-06-16	Actual
552593	ChiCTR2500095821 TrialTroveID-552593	Study on the ameliorative effect of probiotic preparation on overweight/obesity and its resultant anxiety-depression-like behaviours in college students	IV	Completed	CNS; Metabolic/Endocrinology	CNS: Anxiety; CNS: Depression; Metabolic/Endocrinology: Obesity	(N/A); Comorbidities in anxiety disorders; Comorbidities in depression; Obese; Other anxiety disorders; Overweight	Anxiety Disorders; Depression; Major Depressive Disorder; Obesity	Trialtrove	(Other Hospital/Academic/Medical Center)	Sponsor	Academic					probiotic therapy postbiotic therapy, Jiangxi University of Traditional Chinese Medicine	Microbiome modulator Microbiome modulator	Unspecified	Nutritional supplement Antiobesity; Antidepressant	Small molecule > Synthetic small molecule Biological > Cellular > Cell type > Bacterial cell						RNF112	Diagnostic; Prognostic	To investigate the effect of probiotics on the improvement of overweight/obesity and its resultant anxiety-depression-like behaviours in university students	Body Mass Index (Side Effects) Body Mass Index Fasting blood glucose Hemoglobin level Hemoglobin Pittsburgh Sleep Quality Index	Safety/Toxicity > Side Effects Efficacy > Patient Assessment Instruments (Efficacy) Efficacy > Glucose Measurements Efficacy > Blood Measures (Efficacy) Safety/Toxicity > Laboratory Measurements (Safety/Toxicity) Efficacy > Sleep Measures	Weight BMI BFP waist circumference Waist-to-Hip Ratio fasting blood sugar glycated haemoglobin Hamilton Depression Score Hamilton Anxiety Score Pittsburgh Sleep Quality Index Score Metabolites associated with anxiety-depressive-like behaviour in faeces (gamma-aminobutyric acid, 5-hydroxytryptamine, dopamine) Stool high-throughput sequencing Metabolome sequencing of faecal samples	Liver function	Safety/Toxicity > Laboratory Measurements (Safety/Toxicity)	Obesity-related metabolites in faeces(LPS,SCFA) Liver function 5 tests GLP-1 inflammatory factor	2024-10-01	Actual	0.43	Actual	2024-10-14	Actual
549851	ChiCTR2400094573 TrialTroveID-549851	Evaluation of the efficacy and safety of probiotic supplementation to improve sarcopenic obesity in older adults	IV	Planned	Metabolic/Endocrinology	Metabolic/Endocrinology: Obesity	Obese; Obese with other comorbidities; Overweight	Obesity	Trialtrove	(Other Hospital/Academic/Medical Center) (Other government agency) China Grand Enterprises Pharmaceuticals & Healthcare/Huadong Medicine Co./Hangzhou Zhongmei Huadong Pharmaceutical {Hangzhou Sino-US Huadong Pharma}	Sponsor Sponsor Sponsor	Academic Government Industry, generic	China		Hangzhou	310011	probiotic therapy	Microbiome modulator		Nutritional supplement	Small molecule > Synthetic small molecule								to Evaluation of the efficacy and safety of probiotic supplementation to improve sarcopenic obesity in older adults			Skeletal muscle index	Lipid Profile Microbiome	Efficacy > Lipid Levels Efficacy > Clinical Response	Indicators of glucose metabolism Lipid metabolism indicators Alteration intestinal flora	2024-09-01	Anticipated							2028-05-31	Anticipated
547873	NCT06728098 TrialTroveID-547873 WK2024017	Safety and Tolerability Evaluation of Heat-Inactivated Akkermansia Muciniphila Akk11: A Randomized, Double-Blind, Placebo-Controlled Clinical Trial	IV	Open	Metabolic/Endocrinology	Metabolic/Endocrinology: Obesity	(N/A); Obese	Obesity	Trialtrove	Wecare Probiotics Co.	Sponsor	Natural products, OTC, cosmetics	China		Suzhou	215200	probiotic therapy	Microbiome modulator		Nutritional supplement	Small molecule > Synthetic small molecule								This is a randomized, double-blinded, placebo-controlled study to evaluate the efficacy and safety of Akkermansia muciniphila Akk11 in adult.	Microbiome Stool Consistency	Efficacy > Clinical Response Efficacy > Stool Consistency Measurements	Changes in stool quality Stool consistency (using the Bristol Stool Scale) from baseline to day 30. The Bristol Stool Scale is a tool to assess gut health by classifying feces into seven categories based on shape and consistency: types 1-2 indicate constipation, 3-4 are normal, and 5-7 suggest diarrhea. 30 days				2024-12-11	Actual	11.47	Anticipated	2025-11-25	Anticipated	0.99	Anticipated	2025-12-25	Anticipated	2026-03-25	Anticipated
546803	CTRI/2024/11/076726 TrialTroveID-546803	TO STUDY THE EFFICACY OF PROBIOTIC SUPPLEMENTATION ON OBESITY LIPID PROFILES AND INSULIN RESISTANCE IN WOMEN WITH PCOS	IV	Planned	Metabolic/Endocrinology	Metabolic/Endocrinology: Obesity	Obese; Obese with other comorbidities; Overweight	Obesity	Trialtrove	(Other Hospital/Academic/Medical Center)	Sponsor	Academic					probiotic therapy	Microbiome modulator		Nutritional supplement	Small molecule > Synthetic small molecule								TO COMPARE THE EFFICACY OF PROBIOTIC SUPPLEMENTATION ON OBESITY LIPID PROFILES AND INSULIN RESISTANCE IN WOMEN WITH PCOS	Body Mass Index Lipid Profile	Efficacy > Patient Assessment Instruments (Efficacy) Efficacy > Lipid Levels	Probiotic supplementation may improve lipid metabolism disturbances weight BMI insulin HOMA IR and hormonal profiles associated with PCOS indicating its potential role to protect fertility Timepoints Probiotic supplementation for 12 weeks may improve lipid metabolism disturbances weight BMI insulin HOMA IR and hormonal profiles associated with PCOS indicating its potential role to protect fertili…			probiotic supplementation to improve hormonal parameters Timepoints TimePoints	2024-11-22	Anticipated					3	Anticipated
546494	NCT06722443 TrialTroveID-546494	The Microbiome as a Modifiable and Predictive Factor in Obesity Treatment: Impact of Nutritional Intervention With Probiotics and Prebiotics.	IV	Completed	Cardiovascular; Metabolic/Endocrinology	Cardiovascular: Dyslipidemia; Metabolic/Endocrinology: Obesity; Metabolic/Endocrinology: Type 2 Diabetes	(N/A); Comorbid obesity; Diabetes and syndrome X; Dyslipidemia and Hypertension; Dyslipidemia and Type 2 Diabetes; Obese with diabetes; Obese with dyslipidemia; Obese with hypertension	Diabetes Mellitus, Type 2; Dyslipidemias; Obesity	Trialtrove	(Other Hospital/Academic/Medical Center)	Sponsor	Academic					probiotic therapy	Microbiome modulator		Nutritional supplement	Small molecule > Synthetic small molecule						CD1A; GGT1; GPT; Leptin; TNF	Diagnostic; Predictive; Predisposing; Prognostic	To evaluate the impact of dietary interventions aimed at modulating dysbiosis through the administration of a probiotic (Lactobacillus fermentum CECT5716), a standardized olive leaf extract with prebiotic properties, or a synbiotic (a combination of the olive leaf extract and L. fermentum CECT5716) on the clinical response of patients with moderate or morbid obesity. This will include determining…	Metabolomic profile Microbiome	Efficacy > Clinical Response Efficacy > Clinical Response	Evaluation of the composition of the intestinal microbiome using metagenomic analysis Microbial DNA will be isolated from the intestinal contents (feces) of different groups at various time points (T0 and T6). Taxonomic group identification will be performed through metagenomic sequencing using the Nextera XT Library Preparation Kit (Illumina). Sequencing will be conducted on a NovaSeq-6000 platf…	Alanine aminotransferase (ALT) response Alkaline phosphatase (ALP) Aspartate aminotransferase level Bilirubin Creatinine kinase level Gammaglutamyl transferase (GGT) High-density lipoprotein Lipid Profile Liver function Low-density lipoprotein Metabolomic profile Serum lipids Total cholesterol level in dyslipidemia Triglyceride Uric acid level	Efficacy > Laboratory Measurements (Efficacy) Efficacy > Laboratory Measurements (Efficacy) Efficacy > Laboratory Measurements (Efficacy) Efficacy > Laboratory Measurements (Efficacy) Safety/Toxicity > Laboratory Measurements (Safety/Toxicity) Efficacy > Laboratory Measurements (Efficacy) Efficacy > Lipid Levels Efficacy > Lipid Levels Safety/Toxicity > Laboratory Measurements (Safety/Toxicity) E…	Evaluation of serological biochemical profile In blood samples collected at different points of the study (baseline and endpoint), the following parameters will be assessed using an autoanalyzer (Beckman Coulter AU5800): serum alanine aminotransferase (ALT), aspartate aminotransferase (AST), alkaline phosphatase (ALP), and γ-glutamyl transpeptidase (GGT), total bilirubin, creatinine, uric acid, a…	2024-02-01	Actual							2025-03-01	Actual	2025-05-01	Anticipated
541994	TrialTroveID-541994	Effects of a diverse prebiotic fibre blend on inflammation, the gut microbiota and affective symptoms in metabolic syndrome: a pilot open-label randomised controlled trial	IV	Completed	Cardiovascular; Metabolic/Endocrinology	Cardiovascular: Dyslipidemia; Cardiovascular: Hypertension; Metabolic/Endocrinology: Obesity; Metabolic/Endocrinology: Type 2 Diabetes	Comorbid diabetes; Comorbid obesity; Decreased HDL; Diabetes and syndrome X; Dyslipidemia and Hypertension; Dyslipidemia and Type 2 Diabetes; Hypertriglyceridemia; Mild; Moderate; Obese with diabetes; Obese with dyslipidemia; Obese with hypertension; Obese with other comorbidities; Other comorbidity; Prediabetes, Impaired Glucose Tolerance; Severe	Diabetes Mellitus, Type 2; Dyslipidemias; Glucose Intolerance; Hypertension; Hypertriglyceridemia; Hypoalphalipoproteinemias; Obesity	Trialtrove	(Other Hospital/Academic/Medical Center)	Sponsor	Academic					prebiotic therapy	Microbiome modulator		Nutritional supplement	Small molecule > Synthetic small molecule						CRP	Diagnostic; Predictive; Predisposing; Prognostic	To evaluate the Effects of a diverse prebiotic fibre blend on inflammation, the gut microbiota and affective symptoms in metabolic syndrome	C reactive protein	Efficacy > Inflammatory Assessment	The primary endpoint was the change in hs-CRP from baseline to week 12.	Body Mass Index Diastolic blood pressure Lipid Profile Microbiome Serum lipids	Efficacy > Patient Assessment Instruments (Efficacy) Efficacy > Hemodynamic Parameters Efficacy > Lipid Levels Efficacy > Clinical Response Safety/Toxicity > Laboratory Measurements (Safety/Toxicity)	Key secondary endpoints included changes in DASS-S, DASS-D, DASS-A, PSS, gut microbiome profiles, lipid profiles, anthropometry (weight, BMI, waist, and hip circumference) and systolic and diastolic blood pressure from baseline to week 12.	2023-06-19	Actual							2023-12-22	Actual			2024-10-16	Actual
541017	ChiCTR2400091215 TrialTroveID-541017	Research and application of Study on the Effects of CRD/HPD Medical Nutrition Intervention on Gut Microbiota and Metabolic Indicators in Overweight/Obese Patients	IV	Open	Metabolic/Endocrinology	Metabolic/Endocrinology: Obesity	Obese; Overweight	Obesity	Trialtrove	(Other Hospital/Academic/Medical Center)	Sponsor	Academic					probiotic therapy	Microbiome modulator		Nutritional supplement	Small molecule > Synthetic small molecule						HPD; RPGR	Prognostic	This study takes the subject of overweight/obese patients as the research object, adopts medical nutritional intervention, and studies the differences in medical nutritional intervention effects and changes in the medical nutritional intervention of ultra -weight/obese patients. The management plan provides a basis.	Microbiome	Efficacy > Clinical Response	weight Waist circumference Gut microbiota High-throughput sequencing Body Composition Indicators	Lipid Profile	Efficacy > Lipid Levels	Blood lipid indicators Liver and kidney function eating habits Psychological survey Obesity-related measurement indicators	2023-02-01	Actual	28.93	Anticipated	2025-06-30	Anticipated	2.04	Anticipated	2025-08-31	Anticipated
540838	NCT06653101 TrialTroveID-540838 WK2024014	Effect of Akkermansia Muciniphila Akk11 on Metabolic and Gut Health in Overweight and Obese Subjects: a Randomized, Double-blind, Placebo-controlled Trial	IV	Completed	Metabolic/Endocrinology	Metabolic/Endocrinology: Obesity	(N/A); Obese; Overweight	Obesity	Trialtrove	Wecare Probiotics Co.	Sponsor	Natural products, OTC, cosmetics	China		Suzhou	215200	probiotic therapy	Microbiome modulator		Nutritional supplement	Small molecule > Synthetic small molecule								To assess the efficacy and safety of the use of probiotics as a food supplement compared to placebo in regulating body metabolism and gut microbiota in overweight or obese subjects.			Changes in serum concentrations of glucagon-like peptide-1 (GLP-1) before and after intervention. Detected by enzyme-linked immunosorbent assay (ELISA). week 0 and week 8 Changes in serum concentrations of leptin before and after intervention. Detected by enzyme-linked immunosorbent assay (ELISA). week 0 and week 8 Changes in serum concentrations of peptide YY before and after intervention. Detec…				2024-10-20	Actual							2024-12-05	Actual	2025-03-20	Actual
539877	ChiCTR2400090949 TrialTroveID-539877	A Study On The Effectiveness Of Akkermansia Muciniphila In Improving Insulin Resistance In Obese Patients With Polycystic Ovary Syndrome	IV	Planned	Metabolic/Endocrinology	Metabolic/Endocrinology: Obesity	Obese with other comorbidities	Obesity	Trialtrove	(Other Hospital/Academic/Medical Center)	Sponsor	Academic					probiotic therapy	Microbiome modulator		Nutritional supplement	Small molecule > Synthetic small molecule	undisclosed - oral contraceptive	Progesterone receptor agonist; Estrogen receptor agonist		Hormone	Small molecule > Synthetic small molecule	insulin	Diagnostic; Predictive; Predisposing; Prognostic	To evaluate the clinical efficacy of Akkermansia muciniphila postbiotics on obese patients with polycystic ovary syndrome and insulin resistance through comparison, accumulate basic data, provide new ideas for the treatment of obese patients with polycystic ovary syndrome and insulin resistance, and provide data support for the research on the treatment of obese patients with polycystic ovary syn…	Body Mass Index Microbiome	Efficacy > Patient Assessment Instruments (Efficacy) Efficacy > Clinical Response	Outcome: Gut microbiota High-throughput sequencing Outcome: HOMA-IR Outcome: Obesity related indicators: such as BMI, waist circumference, hip circumference, waist-to-hip ratio	Lipid Profile	Efficacy > Lipid Levels	Outcome: Hirsutism, acne, acanthosis nigricans Outcome: Glucose lipid metabolism level Outcome: Sex hormone level Outcome: Liver and kidney function	2024-11-01	Anticipated							2026-10-31	Anticipated
535502	DRKS00025706 HEPAfit study TrialTroveID-535502	HEPAfit study - Study on the use of pre- and probiotic foods and dietary supplements in medically supervised weight reduction programs	IV	Open	Metabolic/Endocrinology	Metabolic/Endocrinology: Obesity	Obese	Obesity	Trialtrove	(Other Hospital/Academic/Medical Center) Bodymed GmbH	Sponsor Sponsor	Academic Natural products, OTC, cosmetics	Germany		Kirkel	D-66459	probiotic therapy prebiotic therapy	Microbiome modulator Microbiome modulator		Nutritional supplement Nutritional supplement	Small molecule > Synthetic small molecule Small molecule > Synthetic small molecule								To study the use of pre- and probiotic foods and dietary supplements in medically supervised weight reduction programs The aim of this study is to examine what contribution the nutritional programs can make to weight loss and in particular to liver and intestinal health. It is to examine whether additional benefits can be achieved through the use of pre- and probiotic nutritional supplements and …	Body Mass Index	Efficacy > Patient Assessment Instruments (Efficacy)	During the study period, examinations will be carried out at four points in time in both the study and control groups: at the start of the study, after 14 days, after 3 months (crossover point) and 6 months. Body weight, height (once at the start), body mass index (BMI) and waist circumference are recorded, as well as body composition using the BIA method (mBCA 555 from seca). In addition, a bloo…	Fat mass change Lipid Profile Weight loss	Efficacy > Clinical Response Efficacy > Lipid Levels Efficacy > Clinical Response	Improvement in parameters associated with fatty liver and blood lipids in the study group. Weight reduction as well as decrease in fat mass and increase in fat-free mass, especially metabolically active mass (muscle) in both the study and comparison groups.	2021-09-01	Actual
535490	CTRI/2024/09/073730 TrialTroveID-535490	Effect Of Probiotics On Neurobehavioral Functions And Body Mass Index In Diabetes -Associated Obesity : A Randomized Controlled Trial	IV	Planned	Metabolic/Endocrinology	Metabolic/Endocrinology: Obesity	Obese; Obese with diabetes	Obesity	Trialtrove	(Other Hospital/Academic/Medical Center)	Sponsor	Academic					probiotic therapy	Microbiome modulator		Nutritional supplement	Small molecule > Synthetic small molecule	undisclosed - FDA approved drug	Unidentified pharmacological activity		Miscellaneous	Small molecule > Synthetic small molecule	BDNF	Predictive; Prognostic	To investigate the effect of probiotic administration on neurobehavioral functions and body mass index (BMI) in obese patients with diabetes. Primary objectives: To evaluate the effect of probiotics on neurobehavioral functions in obese diabetics. To examine the influence of probiotics on body mass index (BMI) in obese diabetics. To assess the effect of probiotics on Brain Derived Neurotrophic Fa…	Body Mass Index	Efficacy > Patient Assessment Instruments (Efficacy)	Outcome : 1.Change in BMI after 12 weeks 2.Change in serum BDNF levels after 12 weeks TimePoints : 12 weeks	Body Mass Index	Efficacy > Patient Assessment Instruments (Efficacy)	Secondary objective: To explore potential correlations between neurobehavioral functions, BMI and BDNF levels in obese diabetics. Outcome: Change in DASS-42 Score TimePoints : 12 weeks	2024-09-22	Anticipated					3	Anticipated
534804	CTRI/2024/09/073408 MHC/CT/24-25/010 TrialTroveID-534804	Evaluating the efficacy and safety of probiotic and fiber supplementation in obese individuals a single arm clinical study	II/III	Planned	Metabolic/Endocrinology	Metabolic/Endocrinology: Obesity	Obese; Obese with dyslipidemia; Obese with hypertension	Obesity	Trialtrove	Seven Turns Pvt.	Sponsor	Natural products, OTC, cosmetics	India		Mumbai	400022	nutritional supplement probiotic therapy	Reducing agent; Free radical scavenger Microbiome modulator		Nutritional supplement Nutritional supplement	Small molecule > Synthetic small molecule Small molecule > Synthetic small molecule						insulin	Diagnostic; Predictive; Predisposing; Prognostic	To evaluate the long-term effects of consuming a combined probiotic and fiber supplement over a 180-day period, specifically focusing on whether consistent use of the product affects gut microbiota diversity and overall metabolic health. Concurrently, a placebo-controlled study over three months will be conducted to observe short-term weight management outcomes. By comparing these two approaches,…	Body Mass Index	Efficacy > Patient Assessment Instruments (Efficacy)	Outcome Anthropometric parameters including body weight (kg), basal metabolic rate (BMR), BMI, waist and hip circumference, along with skeletal muscle mass and body fat percentage using bioelectric impedance analysis (BIA) TimePoints At screening, day 45, day 90, day 135 and Day 180.	Adverse Events Microbiome Quality of Life Safety and Tolerability Treatment compliance Vital signs	Safety/Toxicity > Adverse Drug Reactions Efficacy > Clinical Response HEOR > Health-Related Quality Of Life Safety/Toxicity > Safety/Tolerability HEOR > Compliance Safety/Toxicity > Serious Adverse Events	Outcome The secondary objectives of the study will be to evaluate the impact of the probiotic & fiber supplementation on biochemical parameters, digestive health, quality of life, perceived stress levels, metabolic health, overall improvement, GLP-1 level, microbiome diversity, & safety assessment through monitoring adverse events, vital signs, tolerability, & compliance throughout the study. Tim…	2024-09-16	Anticipated					5.91	Anticipated
534684	ChiCTR2400089551 TrialTroveID-534684	A randomized, double-blind, placebo-controlled trial of lactobacillus complex ZC-SUGII in improving blood glucose, blood lipid and body mass index in type 2 diabetes mellitus	IV	Planned	Metabolic/Endocrinology	Metabolic/Endocrinology: Obesity; Metabolic/Endocrinology: Type 2 Diabetes	Comorbid obesity; Obese with diabetes; Overweight	Diabetes Mellitus, Type 2; Obesity	Trialtrove	(Other Hospital/Academic/Medical Center) InnoChina Biotech	Sponsor Sponsor	Academic Natural products, OTC, cosmetics					probiotic therapy	Microbiome modulator		Nutritional supplement	Small molecule > Synthetic small molecule						APOA1; APOB; APOE; GPT	Diagnostic; Predisposing; Prognostic	To evaluate Zhongchuang Yike through small sample clinical observation research the clinical efficacy and characteristics of compound lactobacillus powder ZC-SUG Ⅱ used in patients with type 2 diabetes to guide clinical rational consumption	Hemoglobin A1c percentage	Efficacy > Blood Measures (Efficacy)	Changes of HbA1c from baseline after 90 days of trial	Apolipoprotein A1 Apolipoprotein B Apolipoprotein E Body Mass Index Change in beta-cell function Fasting blood glucose Hemoglobin A1c percentage High-density lipoprotein Low-density lipoprotein Serum lipids Total cholesterol level in dyslipidemia Treatment compliance Triglyceride Very low-density lipoprotein measurements	Efficacy > Lipid Levels Efficacy > Lipid Levels Efficacy > Lipid Levels Efficacy > Patient Assessment Instruments (Efficacy) Efficacy > Clinical Response Efficacy > Glucose Measurements Efficacy > Blood Measures (Efficacy) Efficacy > Lipid Levels Efficacy > Lipid Levels Safety/Toxicity > Laboratory Measurements (Safety/Toxicity) Efficacy > Laboratory Measurements (Efficacy) HEOR > Compliance Effi…	Changes of blood glucose (fasting blood glucose, plasma uveose level 2 h after standard meal) after 30, 60 and 90 days compared with baseline Changes of insulin resistance index (HOMA-IR) and islet beta cell function index (HOMA-β) levels after 30, 60 and 90 days of trial Changes of insulin and C-peptide levels compared with baseline after 30, 60 and 90 days Serum triglycerides (TG), TC, very low…	2024-09-30	Anticipated							2025-04-30	Anticipated
534592	TrialTroveID-534592 UMIN000049328	A confirmation study for effects of synbiotics on reducing body fat: A randomized, double-blind, placebo-controlled parallel group study	IV	Completed	Metabolic/Endocrinology	Metabolic/Endocrinology: Obesity	Obese; Overweight	Obesity	Trialtrove	Ezaki Glico	Sponsor	Miscellaneous					probiotic therapy	Microbiome modulator		Nutritional supplement	Small molecule > Synthetic small molecule								To verify the effect of Bifidobacterium with dietary fiber on body fat	Abdominal Fat Measurement	Efficacy > Clinical Response	Visceral fat area(Week 12)	Abdominal Fat Measurement Fatty acids Serum lipids Total cholesterol level in dyslipidemia Triglyceride	Efficacy > Clinical Response Efficacy > Laboratory Measurements (Efficacy) Safety/Toxicity > Laboratory Measurements (Safety/Toxicity) Efficacy > Laboratory Measurements (Efficacy) Efficacy > Lipid Levels	Visceral fat area(Week 8), Abdominal subcutaneous fat area(Week 8, 12), Abdominal total fat area(Week 8, 12), Body weight, Body-mass index, Body fat percentage (impedance method), waist circumference, hip circumference, W/H ratio, total cholesterol, LDL-cholesterol, HDL-cholesterol, triglyceride, free fatty acid,fecal bifidobacteria	2022-11-14	Anticipated	2.27	Anticipated	2023-01-22	Actual	3	Actual	2023-04-23	Actual			2024-01-12	Actual
533729	ChiCTR2400089088 TrialTroveID-533729	Clinical study on the use of animal Bifidobacterium lactis subspecies ProSci-246 to assist weight loss in obese school-age children by regulating gut microbiota	IV	Planned	Metabolic/Endocrinology	Metabolic/Endocrinology: Obesity	Children and adolescents; Obese	Obesity	Trialtrove	(Other Hospital/Academic/Medical Center)	Sponsor	Academic					probiotic therapy	Microbiome modulator		Nutritional supplement	Small molecule > Synthetic small molecule						DAO		(1) Clarify the changes in the composition, quantity, and proportion of gut microbiota in obese children between the probiotic animal Bifidobacterium lactis subsp. lactis ProSci-246 intervention group and the placebo group. (2) After implementing the intervention of probiotic animal Bifidobacterium lactis subsp. lactis ProSci-246, the levels of blood lipids, uric acid, blood glucose, etc. in obes…	Fasting blood glucose Lipid Profile Microbiome Uric acid level	Efficacy > Glucose Measurements Efficacy > Lipid Levels Efficacy > Clinical Response Efficacy > Laboratory Measurements (Efficacy)	Fasting blood glucose lipids four ( CHOL, TG, LDL-C HDL-C) uric acid gut microbiota	Hemoglobin level Hemoglobin	Efficacy > Blood Measures (Efficacy) Safety/Toxicity > Laboratory Measurements (Safety/Toxicity)	Intestinal barrier function indicators (D-lactate, diamine oxidase (DAO), bacterial endotoxin (LPS)) hemoglobin	2024-09-08	Anticipated							2025-07-01	Anticipated
533679	BLEN-003-24 CTRI/2024/08/072590 TrialTroveID-533679	A Randomized Double-Blind, Placebo-Controlled, Parallel Multicenter Phase Ii Study To Evaluate The Effectiveness And Safety Of Akkermansia Muciniphila Strain On Glucose And Cholesterol Profile Reduction & Metabolic Study	III	Planned	Cardiovascular; Metabolic/Endocrinology	Cardiovascular: Dyslipidemia; Metabolic/Endocrinology: Obesity; Metabolic/Endocrinology: Type 2 Diabetes	Comorbid obesity; Diabetes and syndrome X; Dyslipidemia and Type 2 Diabetes; Obese; Obese with diabetes; Obese with dyslipidemia; Overweight; Prediabetes, Impaired Glucose Tolerance	Diabetes Mellitus, Type 2; Dyslipidemias; Glucose Intolerance; Obesity	Trialtrove	Vidya Herbs	Sponsor	Natural products, OTC, cosmetics	India		Bengaluru	560078	probiotic therapy	Microbiome modulator		Nutritional supplement	Small molecule > Synthetic small molecule						insulin	Diagnostic; Predictive; Predisposing; Prognostic	To Evaluate The Effectiveness And Safety Of Akkermansia Muciniphila Strain On Glucose And Cholesterol Profile Reduction & Metabolic Study	Fasting blood glucose High-density lipoprotein Lipid Profile Low-density lipoprotein Serum lipids Total cholesterol level in dyslipidemia	Efficacy > Glucose Measurements Efficacy > Lipid Levels Efficacy > Lipid Levels Efficacy > Lipid Levels Safety/Toxicity > Laboratory Measurements (Safety/Toxicity) Efficacy > Laboratory Measurements (Efficacy)	Outcome: • Fasting Blood sugar level from baseline to day 60. • Change in the lipid profile parameters, total cholesterol, low density lipoprotein cholesterol , and high-density lipoprotein cholesterol from baseline to Day TimePoints : Baseline (Day 01) Visit 05 (Day 60) End of study Primary Outcome Measure- • Fasting Blood sugar level from baseline to day 60. • Change in the lipid profile parame…	Adverse Events Body Mass Index Fasting blood glucose Hemoglobin A1c percentage Lipid Profile Safety and Tolerability Serum lipids Treatment compliance Vital signs	Safety/Toxicity > Adverse Drug Reactions Efficacy > Patient Assessment Instruments (Efficacy) Efficacy > Glucose Measurements Efficacy > Blood Measures (Efficacy) Efficacy > Lipid Levels Safety/Toxicity > Safety/Tolerability Safety/Toxicity > Laboratory Measurements (Safety/Toxicity) HEOR > Compliance Safety/Toxicity > Serious Adverse Events	Secondary Outcome Measures- • Change in Post prandial Blood sugar level from baseline to day 60. • Change in HbA1c level from baseline to day 60 • Change in Insulin sensitivity and secretion level from baseline to day 60. • Change in Body weight from baseline to day 60. • Change in Body mass index from baseline to day 60 • Change in Waist circumference from baseline to day 60 • Change in Blood pr…	2024-09-26	Anticipated					1.97	Anticipated
533416	ChiCTR2400088961 TrialTroveID-533416	Clinical study on alleviating obesity with Bifidobacterium animalis subsp. lactis ProSci-246	IV	Closed	Metabolic/Endocrinology	Metabolic/Endocrinology: Obesity	Overweight	Obesity	Trialtrove	(Other Hospital/Academic/Medical Center)	Sponsor	Academic					probiotic therapy	Microbiome modulator		Nutritional supplement	Small molecule > Synthetic small molecule								1) To Clarify the changes of clinical indicators, intestinal mucosal barrier function indicators, intestinal flora, metabolites and inflammatory factors in obese patients, and elaborate the mechanisms affecting the occurrence and progression of obesity; (2) To evaluate the mechanism of action of ProSci-246 in alleviating obesity from genomics and metabolomics; (3) To elucidate the regulatory effe…	Metabolomic profile	Efficacy > Clinical Response	Body composition Fecel metagenomics Fecel metabolomics Serum metabolomics Inflammatory factor Blood biochemistry Intestinal mucosal barrier function Measure time point of outcome： Month 0, 1, 2, 3, 6				2024-08-31	Actual	2.04	Actual	2024-11-01	Actual	6	Anticipated	2025-05-03	Anticipated
533408	LL-IRB-2402 NCT06578143 TrialTroveID-533408	Effects Of Synbiotics On Obesity And Obesity-Related Parameters	II	Planned	Metabolic/Endocrinology	Metabolic/Endocrinology: Obesity	(N/A); Obese; Overweight	Obesity	Trialtrove	Leeuwenhoek Laboratories	Sponsor	Natural products, OTC, cosmetics					probiotic therapy	Microbiome modulator		Nutritional supplement	Small molecule > Synthetic small molecule								To evaluate the impact of a synbiotics product developed by Leewenhoek Laboratories Co., Ltd., on human obesity and its related biomarkers To assess the efficacy of the synbiotics product in improving obesity and its related biomarkers			Primary Outcome Measures Body fat percentage The difference in body fat percentage between experimental group and control group. Up to six weeks During the trial, participants' body weight will be recorded weekly, and their body weight, waist circumference, hip circumference, body fat composition, and skeletal muscle mass will be measured before and after the intervention.			Additionally, fasting blood samples and blood samples collected at 30, 60, 90, and 120 minutes after consuming the nutritional supplements will be analyzed.	2024-10-15	Anticipated							2024-12-01	Anticipated	2025-03-01	Anticipated
531994	ChiCTR2400088457 TrialTroveID-531994	Efficacy and mechanism of action of Amway Nutrilite Probiotic Solid Drink on weight management in overweight and obese patients	IV	Completed	Metabolic/Endocrinology	Metabolic/Endocrinology: Obesity	Obese; Overweight	Obesity	Trialtrove	Amway (China) Co.	Sponsor	Natural products, OTC, cosmetics	China		Guangzhou	525000	probiotic therapy	Microbiome modulator		Nutritional supplement	Small molecule > Synthetic small molecule						FHL1; PDLIM2	Diagnostic; Predictive; Prognostic	To evalutae the efficacy and mechanism of action of Amway Nutrilite Probiotic Solid Drink on weight management in overweight and obese patients To explore the intervention effect of Amway Nutrilite Slim Probiotic Solid Drink on fat loss in overweight and obese patients, and provide clinical evidence for the application of this product to weight loss in overweight and obese adults.	Hemoglobin level Hemoglobin	Efficacy > Blood Measures (Efficacy) Safety/Toxicity > Laboratory Measurements (Safety/Toxicity)	Outcome：Body fat changes Measure time point of outcome：0,12,18week Outcome：Glycated hemoglobin Measure time point of outcome：0,12,18week	Body Mass Index Fasting blood glucose Fat mass change Lipid Profile	Efficacy > Patient Assessment Instruments (Efficacy) Efficacy > Glucose Measurements Efficacy > Clinical Response Efficacy > Lipid Levels	Secondary study objectives To explore the effects of Amway Nutrilite Probiotic Solid on glycolipid metabolism, intestinal microecology, immune regulation, etc. after intervention in overweight and obese patients, and explore the mechanism of action behind the product through multi-omics analysis. Outcome： Android/gynoid fat ratio Measure time point of outcome： 0,12,18week Outcome： Fat mass Measur…	2023-04-01	Actual	10.49	Actual	2024-02-14	Actual	4.5	Actual	2024-06-30	Actual
531528	CS2-23191 NCT06554314 TrialTroveID-531528	Effect of Probiotics on Regulating Gut Health and Blood Lipid in Overweight and Obese Adults	IV	Open	Metabolic/Endocrinology	Metabolic/Endocrinology: Obesity	Obese; Overweight	Obesity	Trialtrove	(Other Hospital/Academic/Medical Center) Nutrarex Biotech	Sponsor Collaborator	Academic Natural products, OTC, cosmetics	Taiwan, China		Taichung City	407612	probiotic therapy	Microbiome modulator		Nutritional supplement	Small molecule > Synthetic small molecule								The purpose of this study was to evaluate the efficacy of 1 capsules (300 mg per capsule) of Nutrarex Probiotic Capsules per day in regulating gut health and blood lipid in adults by clinical trial.	Serum lipids	Safety/Toxicity > Laboratory Measurements (Safety/Toxicity)	Change from baseline serum lipids at week 4 Compared the difference of serum lipids level between the week 4 and 0 Week0, Week4				2024-05-17	Actual	6.51	Anticipated	2024-12-01	Anticipated	1	Anticipated	2024-12-31	Anticipated	2025-05-31	Anticipated
530435	2209-1044 NCT06544915 TrialTroveID-530435	Evaluating the Effects of a Synbiotic Versus Probiotic or Placebo on Gut Microbiota and Cardiometabolic Health: A Randomized Double-Blind Placebo Controlled Trial	IV	Open	Metabolic/Endocrinology	Metabolic/Endocrinology: Obesity	(N/A)	Obesity	Trialtrove	(Other Hospital/Academic/Medical Center)	Sponsor	Academic					synbiotics cocktail probiotic therapy	Unidentified pharmacological activity Microbiome modulator		Nutritional supplement Nutritional supplement	Small molecule > Synthetic small molecule Small molecule > Synthetic small molecule								The purpose of this study is to evaluate the efficacy of 1) supplementation with Synbiotic (Plexus® Triplex), 2) commercially-available Probiotic, or 3) placebo control over 30 days on the gut microbiome, cardiometabolic health, body weight and body composition in healthy individuals. Specific Aim 1. Explore the changes in the gut microbiome using 16s rRNA sequencing to determine total bacterial …	Fatty acids	Efficacy > Laboratory Measurements (Efficacy)	Gut microbial diversity Gut microbial count Short Chain fatty acids Time Frame Baseline, 15 days, 30 days	Heart rate Lipid Profile	Safety/Toxicity > Cardiac Measures/Events Efficacy > Lipid Levels	Blood pressure Vascular Stiffness Vascular reactivity Heart Rate Variability Dietary Analysis Body Composition Blood Lipids Salivary inflammation profile Timepoints Baseline, 15 days, 30 days	2024-07-23	Actual	4.34	Anticipated	2024-12-02	Anticipated	0.99	Anticipated	2025-01-01	Anticipated	2025-01-01	Anticipated
530173	TrialTroveID-530173 UMIN000052435	Effect Of Intake Of Bifidobacteria And Dietary Fiber On Resting Energy Expenditure: A Randomized, Placebo-Controlled, Double-Blind, Parallel-Group Comparison Study	IV	Completed	Metabolic/Endocrinology	Metabolic/Endocrinology: Obesity	(N/A); Overweight	Obesity	Trialtrove	(Other Hospital/Academic/Medical Center)	Sponsor	Academic					probiotic therapy Raftilose Synergy 1	Microbiome modulator Unidentified pharmacological activity		Nutritional supplement Nutritional supplement	Small molecule > Synthetic small molecule Small molecule > Synthetic small molecule								To evaluate the effects of GCL2505 and inulin on resting energy expenditure (REE) in overweight or mildly obese Japanese adults	Lipid Profile	Efficacy > Lipid Levels	REE score at week 4 was set as the primary endpoint. At week 4, the REE score of the GCL2505 and inulin group was significantly higher than that of the placebo group, with a difference of 84.4 kcal/day 12 weeks of GCL2505 and inulin intake significantly decreased visceral and total fat area, increased the total number of bifidobacteria, and decreased the levels of several lipid markers	Body Mass Index	Efficacy > Patient Assessment Instruments (Efficacy)	Secondary outcomes included REE at week 2, RQ, carbohydrate oxidation, fat oxidation, body weight, BMI, body fat percentage, and muscle mass at weeks 2 and 4, as well as fecal SCFAs (formic acid, acetic acid, lactic acid, propionic acid, n-butyric acid, iso-butyric acid, succinic acid, n-valeric acid, and iso-valeric acid) and the number of bifidobacteria in feces at week	2023-10-01	Actual	1.02	Actual	2023-11-01	Actual	1	Actual	2023-12-01	Actual			2024-07-20	Actual
529572	CTRI/2024/07/071576 TrialTroveID-529572	Effect of Probiotic Supplementation on Metabolic Inflammation in Prediabetic Obese Patients in A Tertiary Care Hospital: A Double Blind, Randomized, Placebo Controlled Trial	IV	Planned	Metabolic/Endocrinology	Metabolic/Endocrinology: Obesity; Metabolic/Endocrinology: Type 2 Diabetes	Comorbid obesity; Obese; Obese with diabetes; Prediabetes, Impaired Glucose Tolerance	Diabetes Mellitus, Type 2; Glucose Intolerance; Obesity	Trialtrove	(Other Hospital/Academic/Medical Center)	Sponsor	Academic					probiotic therapy	Microbiome modulator		Nutritional supplement	Small molecule > Synthetic small molecule						FBXO8; TNF	Diagnostic; Predictive; Predisposing; Prognostic	This MD thesis proposal aims to assess the impact of probiotic supplementation on metabolic inflammation in prediabetic obese patients.	Fasting blood glucose Hemoglobin A1c percentage	Efficacy > Glucose Measurements Efficacy > Blood Measures (Efficacy)	Improvement in prediabetic state by estimating FBS, PPBS and HbA1c Timeframe: 12 weeks	Quality of Life SF-36	HEOR > Health-Related Quality Of Life HEOR > Health-Related Quality Of Life (Patient Reported Outcomes) (HEOR)	1.Improvement in insulin resistance by estimating TyG index, TG/HDL C ratio 2.Improvement in inflammation – TNF alpha, Malondialdehyde (MDA) 3.Improvement in Quality of life assessed by questionnaire (Shortform Health Survey) SF-36 Timeframe 12 weeks	2024-08-01	Anticipated					3	Anticipated
527424	NCT05407090 NKBBN/447/2021/MP TrialTroveID-527424	The Effect of Probiotic Supplementation on Systemic Inflammation and Metabolic Endotoxemia in Morbidly Obese Patients Undergoing Bariatric Surgery	IV	Completed	Metabolic/Endocrinology	Metabolic/Endocrinology: Obesity	Obese	Obesity	Trialtrove	(Other Hospital/Academic/Medical Center)	Sponsor	Academic					probiotic therapy	Microbiome modulator		Nutritional supplement	Small molecule > Synthetic small molecule						CRP; REG3A; TNF	Diagnostic; Predictive; Predisposing; Prognostic	To explores the effects of probiotic administration on the outcomes of surgical treatment, and also on the state of the intestinal microbiota and the intestinal barrier. to evaluate changes in intestinal microbiota, epithelial permeability, weight loss, postoperative complications, and serum parameters reflecting inflammation, metabolic profile, and metabolic endotoxemia.	C reactive protein Weight loss	Efficacy > Inflammatory Assessment Efficacy > Clinical Response	Evaluation of changes in weight loss of the body Weight loss will be measured and expressed in kilograms 3 and 6 months after surgery Evaluation of changes in inflammation status The inflammation will be assessed by measuring CRP concentration in the serum before the intervention, 3 and 6 months after surgery	Calprotectin Fatty acids Microbiome	Efficacy > Inflammatory Assessment Efficacy > Laboratory Measurements (Efficacy) Efficacy > Clinical Response	Evaluation of changes in the state of the intestinal microbiota - the content of intestinal microbiota The state of the intestinal microbiota will be measured by quantitative and qualitative content of the intestinal microbiota using the new generation sequencing method (16s rRNA) before the intervention, 2 weeks before surgery, 3 and 6 months after surgery Evaluation of changes in the state of t…	2021-08-02	Actual	27.98	Actual	2023-12-01	Actual	6	Actual	2024-06-01	Actual	2024-06-30	Actual	2024-06-27	Actual
526813	CTRI/2024/07/070100 TrialTroveID-526813	An open label, randomized, controlled, comparative adaptive clinical study to assess the efficacy of a pro-prebiotic formulation on fasting blood glucose (FBG) and gut microbiome and metabolome in prediabetic, type 2 diabetic and type 2 diabetic with obesity adults	IV	Open	Metabolic/Endocrinology	Metabolic/Endocrinology: Obesity; Metabolic/Endocrinology: Type 2 Diabetes	(N/A); Comorbid obesity; Insulin-requiring; Obese; Obese with diabetes; Overweight; Patients on >1 antidiabetic agent; Patients on other single antidiabetic agent; Patients only on metformin; Prediabetes, Impaired Glucose Tolerance	Diabetes Mellitus, Type 2; Glucose Intolerance; Obesity	Trialtrove	Dr. Reddys Laboratories	Sponsor	Industry, generic	India		Hyderabad	500034	probiotic therapy	Microbiome modulator		Nutritional supplement	Small molecule > Synthetic small molecule						CRP; insulin; MBD1; SRGN; TNF	Diagnostic; Predictive; Predisposing; Prognostic	To assess the efficacy of a pro-prebiotic formulation on fasting blood glucose (FBG) and gut microbiome and metabolome in prediabetic, type 2 diabetic and type 2 diabetic with obesity adults. To assess the efficacy of a pro-prebiotic formulation on fasting blood glucose (FBG) in Prediabetic, diabetic and diabetic with obesity adults. The objective of the pilot phase is to identify the effective p…	Fasting blood glucose	Efficacy > Glucose Measurements	For Pilot Phase: To study the effect of pro-prebiotic formulation on the FBG For Pilot Phase: To estimate the trend in change in FBG from baseline to 1 month [Time Frame: Baseline, 30 days] For Exploratory Phase: To study the effect of pro-prebiotic formulation on the FBG For Exploratory Phase: To estimate the change in FBG of the test arm in comparison to the standard control [Time Frame: Baseli…	Body Mass Index C reactive protein Hemoglobin A1c percentage High-density lipoprotein Lipid Profile Low-density lipoprotein Postprandial glucose level Safety and Tolerability Serious Adverse Event Serum lipids Total cholesterol level in dyslipidemia Triglyceride Waist to hip ratio	Efficacy > Patient Assessment Instruments (Efficacy) Efficacy > Inflammatory Assessment Efficacy > Blood Measures (Efficacy) Efficacy > Lipid Levels Efficacy > Lipid Levels Efficacy > Lipid Levels Efficacy > Glucose Measurements Safety/Toxicity > Safety/Tolerability Safety/Toxicity > Serious Adverse Events Safety/Toxicity > Laboratory Measurements (Safety/Toxicity) Efficacy > Laboratory Measureme…	For Pilot Phase To study the effect of pro prebiotic formulation on the fasting insulin To study the effect of pro prebiotic formulation on PPG To study the effect of pro prebiotic formulation on the HbA1c To study the effect of pro prebiotic formulation on the HOMA IR To study the effect of pro prebiotic formulation on the lipid profile To study the effect of pro prebiotic formulation on the inf…	2024-07-16	Actual					2.96	Anticipated
526412	CMUH112-REC2-145 NCT06500104 TrialTroveID-526412	The Effects of Kefir on Pediatric Obesity	IV	Open	Metabolic/Endocrinology	Metabolic/Endocrinology: Obesity	Children and adolescents; Obese	Obesity	Trialtrove	China Medical University Hospital	Sponsor	Academic					probiotic therapy	Microbiome modulator		Nutritional supplement	Small molecule > Synthetic small molecule								The objective of this study is to analyze the potential benefits of incorporating kefir into the diet of obese children regarding the improvement of obesity-related outcomes.	Body Mass Index	Efficacy > Patient Assessment Instruments (Efficacy)	BMI [Time Frame: From enrollment to the end of treatment at 12 weeks] BMI				2024-07-06	Actual	14.86	Anticipated	2025-10-01	Anticipated	3	Anticipated	2025-12-31	Anticipated	2025-12-31	Anticipated
523601	2022-0946 NCT06475573 TrialTroveID-523601	Effect of Fermented Dietary Fiber and Probiotics on the Intervention of Overweight/Obese Patients With Impaired Glucose Regulation	IV	Completed	Metabolic/Endocrinology	Metabolic/Endocrinology: Obesity; Metabolic/Endocrinology: Type 2 Diabetes	Comorbid obesity; Obese; Overweight; Prediabetes, Impaired Glucose Tolerance	Diabetes Mellitus, Type 2; Glucose Intolerance; Obesity	Trialtrove	(Other Hospital/Academic/Medical Center)	Sponsor	Academic					probiotic therapy	Microbiome modulator		Nutritional supplement	Small molecule > Synthetic small molecule						IFNG	Predictive; Predisposing; Prognostic	This study aims to investigate the efficacy of fermented dietary fiber and probiotics in improving glycemic control and associated metabolic parameters in overweight/obese IGR patients. The ultimate goal is to establish a clinically applicable nutrition intervention strategy for glucose tolerance impaired individuals.	Fasting blood glucose Postprandial glucose level	Efficacy > Glucose Measurements Efficacy > Glucose Measurements	fasting blood glucose [Time Frame: Baseline and after 8-week intervention] fasting blood glucose after an overnight fast 2-hour postprandial blood glucose [Time Frame: Baseline and after 8-week intervention] 2-hour postprandial blood glucose after 75g Glucose Tolerance Test	Abdominal Fat Measurement High-density lipoprotein Lipid Profile Low-density lipoprotein Serum lipids Total cholesterol level in dyslipidemia Triglyceride	Efficacy > Clinical Response Efficacy > Lipid Levels Efficacy > Lipid Levels Efficacy > Lipid Levels Safety/Toxicity > Laboratory Measurements (Safety/Toxicity) Efficacy > Laboratory Measurements (Efficacy) Efficacy > Lipid Levels	Body weight [Time Frame: Baseline; after 4-week intervention; after 8-week intervention] Body weight body composition [Time Frame: Baseline; after 4-week intervention; after 8-week intervention] body composition measured by Bioelectrical impedance analysis, including body fat percentage, visceral fat area, skeletal muscle mass Lipid profile [Time Frame: Baseline and after 8-week intervention] Tot…	2023-03-01	Actual	13.02	Actual	2024-03-31	Actual	2	Actual	2024-05-31	Actual	2024-10-31	Anticipated
520759	2024.055 Diabet2Predict NCT06448182 TrialTroveID-520759	Precision Medicine Against Type 2 Diabetes: Genetic Prediction And Nutritional Intervention With Postbiotics To Modulate Microbiota.	IV	Open	Metabolic/Endocrinology	Metabolic/Endocrinology: Obesity; Metabolic/Endocrinology: Type 2 Diabetes	Comorbid obesity; Obese; Obese with diabetes; Overweight; Patients on >1 antidiabetic agent; Patients on other single antidiabetic agent; Patients only on metformin	Diabetes Mellitus, Type 2; Obesity	Trialtrove	(Other Hospital/Academic/Medical Center) Genbioma Aplicaciones	Sponsor Collaborator	Academic Natural products, OTC, cosmetics	Spain		Navarre	31191	probiotic therapy	Microbiome modulator		Nutritional supplement	Small molecule > Synthetic small molecule						CC2D1A; CNBP; GPT; insulin	Diagnostic; Predictive; Predisposing; Prognostic	To evaluate the effect of the administration of a postbiotic on glycemic control, insulin resistance and microbiota composition in subjects with type 2 diabetes. The main questions it aims to answer are: Study the evolution of biochemical variables related to glycemic metabolism: basal glucose, basal insulin, glycemic variability through sensors, glycosylated hemoglobin (HbA1c), HOMA-IR index, C …	Hemoglobin A1c percentage	Efficacy > Blood Measures (Efficacy)	Change from baseline in blood glycated hemoglobin (HbA1c) concentration [ Time Frame: Clinical Investigation Day 1 (week 0) and Clinical Investigation Day 4 (week 12). ] Blood glycated hemoglobin will be analysed in total blood and reported in % and in mmol/mol.	Alanine aminotransferase (ALT) response Aspartate aminotransferase level Body Mass Index Diastolic blood pressure Gastrointestinal symptoms Heart rate High-density lipoprotein Liver function Low-density lipoprotein Serum lipids Total cholesterol level in dyslipidemia	Efficacy > Laboratory Measurements (Efficacy) Efficacy > Laboratory Measurements (Efficacy) Efficacy > Patient Assessment Instruments (Efficacy) Efficacy > Hemodynamic Parameters Safety/Toxicity > Cardiac Measures/Events Safety/Toxicity > Cardiac Measures/Events Efficacy > Lipid Levels Safety/Toxicity > Laboratory Measurements (Safety/Toxicity) Efficacy > Lipid Levels Safety/Toxicity > Laboratory…	Change from baseline in blood glucose Blood will be extracted at fasting state and glucose levels will be determined by autoanalyzer Pentra-C200. Clinical Investigation Days 1 (week 0), 2 (week 2), 3 (week 10) and 4 (week 12). Change from baseline in blood insulin Blood will be extracted at fasting state and insulin levels will be determined by ELISA. Clinical Investigation Day 1 (week 0) and Cli…	2025-01-09	Actual	2.66	Anticipated	2025-03-31	Anticipated	3	Anticipated	2025-06-30	Anticipated	2025-12-20	Anticipated
517995	2024LX0016_GY NCT06423287 TRELO TrialTroveID-517995	Effects Of Time-Restricted Eating With Lactobacillus Plantarum LP-KFY04 Supplementation On Overweight / Obese Individuals : A Multicenter, Randomized, Double-Blind, Placebo-Controlled Clinical Trial	IV	Open	Metabolic/Endocrinology	Metabolic/Endocrinology: Obesity	Obese; Overweight	Obesity	Trialtrove	(Other Hospital/Academic/Medical Center)	Sponsor	Academic					probiotic therapy	Microbiome modulator		Nutritional supplement	Small molecule > Synthetic small molecule								To evaluate the effectiveness of time-restricted eating combined with Lactobacillus Plantarum LP-KFY04 on overweight/obese population			Change of body weight from baseline to 12 weeks after intervention [ Time Frame: 12 weeks ]	Adverse Events Arachidonic acid Body Mass Index DEXA Lipid Profile Microbiome Serum lipids Total cholesterol level in dyslipidemia	Safety/Toxicity > Adverse Drug Reactions Efficacy > Laboratory Measurements (Efficacy) Efficacy > Patient Assessment Instruments (Efficacy) Efficacy > Imaging Efficacy > Lipid Levels Efficacy > Clinical Response Safety/Toxicity > Laboratory Measurements (Safety/Toxicity) Efficacy > Laboratory Measurements (Efficacy)	Changes of BMI compared with baseline in subjects [ Time Frame: 12 weeks ] Changes of waist circumference compared with baseline in subjects [ Time Frame: 12 weeks ] Changes of body fat percentage (BF%) compared with baseline assessed by dual-energy X-ray absorptiometry (DEXA) [ Time Frame: 12 weeks ] Change of subjects' HOMA-IR compared with baseline [ Time Frame: 12 weeks ] Changes of blood pre…	2024-04-01	Actual	7.03	Anticipated	2024-11-01	Anticipated	3	Anticipated	2025-01-31	Anticipated	2025-01-31	Anticipated
515460	CTRI/2024/04/065821 CTRI/2024/07/070532 MHC/CT/23-24/032 TrialTroveID-515460	Evaluating the Efficacy and Safety of Probiotic and Fiber Supplementation in Obese Individuals: A Randomized, Double-Blind, Placebo-Controlled, Multicentric Clinical Study	III	Completed	Metabolic/Endocrinology	Metabolic/Endocrinology: Obesity	Obese; Obese with diabetes; Obese with dyslipidemia; Obese with hypertension; Overweight	Obesity	Trialtrove	Seven Turns Pvt.	Sponsor	Natural products, OTC, cosmetics	India		Mumbai	400022	probiotic therapy	Microbiome modulator		Nutritional supplement	Small molecule > Synthetic small molecule						insulin	Diagnostic; Predictive; Predisposing; Prognostic	To investigate the efficacy and safety of probiotic and fiber supplementation in obese individuals addresses an important gap in the current understanding of obesity management and has the potential to provide valuable insights into optimizing treatment approaches for this prevalent and complex condition	Body Mass Index	Efficacy > Patient Assessment Instruments (Efficacy)	1. Anthropometric parameters including body weight (kg), basal metabolic rate (BMR), BMI, waist and hip circumference, along with skeletal muscle mass and body fat percentage using bioelectric impedance analysis (BIA) At screening, and at day 30, 60, and end of the study	Appetite Bloat Clinical Global Impression Hemoglobin A1c percentage High-density lipoprotein Lipid Profile Low-density lipoprotein Numeric Rating Scale Postprandial glucose level Quality of Life Satiety Self Assessment Questionnaire Serum lipids Total cholesterol level in dyslipidemia Triglyceride	Efficacy > Symptom Assessment Efficacy > Symptom Assessment Efficacy > Patient Assessment Instruments (Efficacy) Efficacy > Blood Measures (Efficacy) Efficacy > Lipid Levels Efficacy > Lipid Levels Efficacy > Lipid Levels Efficacy > Patient Assessment Instruments (Efficacy) Efficacy > Glucose Measurements HEOR > Health-Related Quality Of Life Efficacy > Symptom Assessment Efficacy > Clinical Resp…	1. Biochemical parameters - HbA1c, fasting glucose, post prandial blood glucose and lipid profile - total cholesterol, triglycerides, LDL cholesterol, and HDL cholesterol will be assessed 2. Digestive health symptoms - acidity, bloating, bowel movements, cravings, hunger and satiety as per self-assessment questionnaire score using a 4-point ordinal scale and 11-point numerical rating scale 3. Imp…	2024-07-23	Anticipated					1.97	Anticipated					2025-04-20	Actual
514344	ChiCTR2400083506 TrialTroveID-514344	Study on the improvement of weight and body fat of overweight population with probiotic and postbiotic containing Bifidobacterium breve 207-1	IV	Planned	Metabolic/Endocrinology	Metabolic/Endocrinology: Obesity	Obese; Overweight	Obesity	Trialtrove	(Other Hospital/Academic/Medical Center) By-Health Co.	Sponsor Sponsor	Academic Natural products, OTC, cosmetics	China		Zhuhai	510663	probiotic therapy prebiotic therapy	Microbiome modulator Microbiome modulator		Nutritional supplement Nutritional supplement	Small molecule > Synthetic small molecule Small molecule > Synthetic small molecule								To explore the effects of probiotic and postbiotic Bifidobacterium breve 207-1 on intestinal health (such as gut microbiota and its metabolites, defecation, etc.) and weight loss in overweight people Blood routine examination, liver function test, Renal function test	Lipid Profile Microbiome	Efficacy > Lipid Levels Efficacy > Clinical Response	anthropological measuring abdominal CT scan plasma glucose blood lipid metabolites serum hormone about glucolipid metabolism gut microbiota				2024-01-01	Anticipated	4.93	Anticipated	2024-05-30	Anticipated	7.1	Anticipated	2025-01-01	Anticipated
512051	DELI_MASLD DELI_MASLD Study NCT06352697 TrialTroveID-512051	Efficacy And Safety Of Probiotic Lysate (Postbiotic And Metabiotic) Supplementation In Adults MASLD Patients	IV	Completed	Metabolic/Endocrinology	Metabolic/Endocrinology: NAFLD; Metabolic/Endocrinology: Obesity	Adults; Comorbid obesity; Obese; Overweight; Simple steatosis	Non-alcoholic Fatty Liver Disease; Obesity	Trialtrove	(Other Hospital/Academic/Medical Center) (Other government agency) MirImmunoFarm Stellar Biotics	Sponsor Collaborator Collaborator Collaborator	Academic Government Natural products, OTC, cosmetics Natural products, OTC, cosmetics	Ukraine United States	NJ	Kyiv	04111 NJ 07647	probiotic therapy	Microbiome modulator		Nutritional supplement	Small molecule > Synthetic small molecule						AKR1B10; CRP; GGT1; OMA1	Diagnostic; Predictive; Predisposing; Prognostic	To assess the short-term efficacy and safety of postbiotics on hepatic fat content as measured by bio chemical hepatic steatosis indeces, serum lipid profile, transaminases activity and chronic systemic inflammatory markers in MASLD patients To assess the short-term efficacy and safety of the same formulation on the main serum parameters which characterized hepatic fat accumulation and transamina…	Adverse Events Body Mass Index Serum lipids Treatment compliance Triglyceride	Safety/Toxicity > Adverse Drug Reactions Efficacy > Patient Assessment Instruments (Efficacy) Safety/Toxicity > Laboratory Measurements (Safety/Toxicity) HEOR > Compliance Efficacy > Lipid Levels	changes in fatty liver index (FLI) [ Time Frame: at 3 month (end of treatment) and 6 month (follow-up period) compared to baseline] ] FLI = [e 0.953*loge (triglycerides) + 0.139*BMI + 0.718*loge (ggt) + 0.053*waist circumference - 15.745) / (1 + e 0.953*loge (triglycerides) + 0.139*BMI + 0.718*loge (ggt) + 0.053*waist circumference - 15.745)] × 100 hepatic steatosis index (HSI) [ Time Frame: at 3…	Abdominal Fat Measurement Alanine aminotransferase (ALT) response Body Mass Index C reactive protein Gammaglutamyl transferase (GGT) Liver function Serum lipids Total cholesterol level in dyslipidemia	Efficacy > Clinical Response Efficacy > Laboratory Measurements (Efficacy) Efficacy > Patient Assessment Instruments (Efficacy) Efficacy > Inflammatory Assessment Efficacy > Laboratory Measurements (Efficacy) Safety/Toxicity > Laboratory Measurements (Safety/Toxicity) Safety/Toxicity > Laboratory Measurements (Safety/Toxicity) Efficacy > Laboratory Measurements (Efficacy)	Secondary Outcome Measures : Concentration of AST [ Time Frame: at 3 month (end of treatment) and 6 month (follow-up period) compared to baseline] ] AST in IU/L Concentration of ALT [ Time Frame: at 3 month (end of treatment) and 6 month (follow-up period) compared to baseline] ] ALT in IU/L Concentration of Gamma-glutamyl Transferase (GGT) [ Time Frame: at 3 month (end of treatment) and 6 month …	2023-02-01	Actual	1.94	Actual	2023-04-01	Actual	9	Actual	2023-12-31	Actual	2023-12-31	Actual	2025-05-07	Actual
511907	TrialTroveID-511907 UMIN000047852	A randomized, double-blind, placebo-controlled parallel-group comparative study to evaluate the efficacy of probiotics on reducing body fat	IV	Completed	Metabolic/Endocrinology	Metabolic/Endocrinology: Obesity	Obese; Overweight	Obesity	Trialtrove	Morinaga Milk Industry	Sponsor	Miscellaneous	Japan				probiotic therapy	Microbiome modulator		Nutritional supplement	Small molecule > Synthetic small molecule						albumin; insulin	Diagnostic; Predictive; Predisposing; Prognostic	To evaluate the efficacy of probiotics on reducing body fat To evaluate the anti-obesity effects of probiotics in overweight adults	Abdominal Fat Measurement Fat mass change	Efficacy > Clinical Response Efficacy > Clinical Response	Body composition(abdominal fat, body fat) The primary outcome was body composition. Abdominal fat was measured using CT with high accuracy (Supria Advance; Hitachi, Ltd., Tokyo, Japan). Visceral fat area, subcutaneous fat area, and total fat area were calculated using a software (FAT Scan Ver. 4.0; East Japan Technical Laboratory Inc., Ibaraki, Japan). In addition, body fat percentage and body fa…	Alkaline phosphatase (ALP) Bilirubin Body Mass Index C reactive protein Creatinine kinase level Fasting blood glucose Hematocrit level Hemoglobin A1c percentage Hemoglobin level Hemoglobin High-density lipoprotein Liver function Low-density lipoprotein Safety and Tolerability Serum lipids Total cholesterol level in dyslipidemia Triglyceride Uric acid level	Efficacy > Laboratory Measurements (Efficacy) Efficacy > Laboratory Measurements (Efficacy) Efficacy > Patient Assessment Instruments (Efficacy) Efficacy > Inflammatory Assessment Safety/Toxicity > Laboratory Measurements (Safety/Toxicity) Efficacy > Glucose Measurements Efficacy > Blood Measures (Efficacy) Efficacy > Blood Measures (Efficacy) Efficacy > Blood Measures (Efficacy) Safety/Toxicity …	Anthropometry, Serum lipids, Blood glucose-related variables, Liver function, Inflammatory marker Secondary outcomes included the following items: anthropometric data (weight, BMI, waist circumference, waist–hip circumference ratio) and blood parameters (serum lipids, blood glucose-related variables, liver function, and inflammation markers). Weight was measured using an Inbody 470, and BMI was c…	2022-05-30	Actual	2.63	Actual	2022-08-18	Actual	4	Actual	2022-12-18	Actual			2024-03-13	Actual
509729	62885 NCT06327919 TrialTroveID-509729	Effects Of Probiotic Supplementation With Weight Reducing Plan On Anthropometric Measures, Body Composition, Eating Behavior, And Related Hormone Levels In Patients With Food Addiction And Weight Regain After Bariatric Surgery: A Randomized Clinical Trial	IV	Completed	Metabolic/Endocrinology	Metabolic/Endocrinology: Obesity	Obese; Overweight	Obesity	Trialtrove	(Other Hospital/Academic/Medical Center)	Sponsor	Academic					probiotic therapy	Microbiome modulator		Nutritional supplement	Small molecule > Synthetic small molecule	behavioral therapy	Not applicable		Miscellaneous	Small molecule > Synthetic small molecule	Leptin	Diagnostic; Predictive; Predisposing; Prognostic	To study the effects of probiotic supplementation with a weight loss program and cognitive behavioral therapy (CBT) on anthropometric measures, eating behavior, food addiction, and related hormone levels in patients with food addiction and weight regain after bariatric surgery	Body Mass Index Fat mass change	Efficacy > Patient Assessment Instruments (Efficacy) Efficacy > Clinical Response	Outcome : Weight Measure: According to changes in body weight Time Frame: 12 weeks Outcome : BMI Measure: According to changes in BMI Time Frame: 12 weeks Outcome : Waist circumference Measure: According to changes in waist circumference Time Frame: 12 weeks Outcome : Fat mass Measure: According to changes in body fat mass Time Frame: 12 weeks Outcome : Food addiction Measure: According to change…			Outcome Measure: Eating behavior Measure Description: According to changes in Score Of Three-Factor Eating Questionnaire Time Frame: 12 weeks Outcome Measure: Leptin Measure Description: According to changes in serum level of leptin Time Frame: 12 weeks Outcome Measure: Serotonin Measure Description: According to changes in serum level of serotonin Time Frame: 12 weeks Outcome Measure: Oxytocin M…	2022-06-01	Actual	8.78	Actual	2023-02-23	Actual	3	Actual	2023-05-25	Actual	2023-09-23	Actual	2024-08-08	Actual
508948	IRCT20101101005062N11 TrialTroveID-508948	The Effect of Inulin-type Fructans, with different degrees of polymerization, on metabolic parameters, hormonal status, inflammatory markers, oxidative stress, and endothelial dysfunction, in women with Polycystic Ovary Syndrome: A Randomized, Double-blind, Controlled, Clinical Trial	IV	Completed	Metabolic/Endocrinology	Metabolic/Endocrinology: Obesity	Obese; Overweight	Obesity	Trialtrove	(Other Hospital/Academic/Medical Center)	Sponsor	Academic					prebiotic therapy	Microbiome modulator		Nutritional supplement	Small molecule > Synthetic small molecule						CRP; insulin; SHBG; TFF3	Diagnostic; Predictive; Predisposing; Prognostic	To evaluate the effect of Inulin-type Fructans, with different degrees of polymerization, on metabolic parameters, hormonal status, inflammatory markers, oxidative stress, and endothelial dysfunction, in women with Polycystic Ovary Syndrome	C reactive protein Depression, Anxiety and Stress Scale Fasting plasma glucose High-density lipoprotein Low-density lipoprotein Quality of Life Serum lipids Total cholesterol level in dyslipidemia Triglyceride	Efficacy > Inflammatory Assessment Efficacy > Symptom Assessment (Patient Reported Outcomes) Efficacy > Glucose Measurements Efficacy > Lipid Levels Efficacy > Lipid Levels HEOR > Health-Related Quality Of Life Safety/Toxicity > Laboratory Measurements (Safety/Toxicity) Efficacy > Laboratory Measurements (Efficacy) Efficacy > Lipid Levels	Description The score of hirsutism severity in modified Ferriman-Galway Scale Timepoint At the beginning of the study, at the end of the sixth week and at the end of the study. Method of measurement modified Ferriman-Galway Scale Description Free Androgen Index Timepoint At the beginning of the study and at the end of the intervention. Method of measurement Based on serum total Testosterone and s…	Body Mass Index Diastolic blood pressure	Efficacy > Patient Assessment Instruments (Efficacy) Efficacy > Hemodynamic Parameters	Description Weight Timepoint At the beginning of the study, at the end of the sixth week and at the end of the intervention Method of measurement Standard weight scale Description Systolic and Diastolic blood pressure Timepoint At the beginning of the study, at the end of the sixth week and at the end of the intervention Method of measurement Digital Sphygmomanometer Description Body Mass Index T…	2020-10-01	Actual	4.96	Actual	2021-03-01	Actual	12	Actual	2022-03-01	Actual			2023-12-26	Actual
507736	NCT06305650 TrialTroveID-507736 WK2024001	The Efficacy and Safety of a Probiotic in Reducing Body Fat and Blood Lipids Among Overweight and Obese Individuals	IV	Completed	Metabolic/Endocrinology	Metabolic/Endocrinology: Obesity	Obese; Overweight	Obesity	Trialtrove	Wecare Probiotics Co.	Sponsor	Natural products, OTC, cosmetics	China		Suzhou	215200	probiotic therapy	Microbiome modulator		Nutritional supplement	Small molecule > Synthetic small molecule						PTH; RNF112	Diagnostic; Predisposing; Prognostic	This study aims to investigate the effects of Bifidobacterium breve BBr60 on key health indicators in overweight and obese adults. Specifically, it will assess the probiotic's impact on body composition metrics such as BMI, body fat percentage, WHR, and BMR. The inclusion criteria for participants are a BMI of ≥28 kg/m^2, targeting individuals who stand to benefit significantly from metabolic and…	Body Mass Index	Efficacy > Patient Assessment Instruments (Efficacy)	Primary Outcome Measures : Effect on body mass index (BMI) values. [ Time Frame: 12 weeks ] After the probiotic intervention, the change in body mass index (BMI) from baseline in obese/overweight individuals will be calculated. BMI is measured by dividing a person's weight in kilograms by the square of their height in meters (kg/m^2).	Microbiome Waist to hip ratio	Efficacy > Clinical Response Efficacy > Patient Assessment Instruments (Efficacy)	The key secondary outcomes were changes in waist-hip ratio (WHR), and body fat rate (BFR) from the baseline to 12 weeks. Other secondary outcomes were the changes in serum biochemical indexes, fecal metabolism, and gut microbiota from the baseline to 12 weeks	2023-03-01	Actual	12.69	Actual	2024-03-21	Actual	3	Actual	2024-06-20	Actual	2024-07-30	Actual	2024-10-10	Actual
506221	MOST 107-2410-H-277-003 NCT06285578 TrialTroveID-506221	Effects of Probiotic With HIIT on Cardiorespiratory Endurance and Metabolism in Middle-Aged Obese Women	IV	Completed	Metabolic/Endocrinology	Metabolic/Endocrinology: Obesity	Obese	Obesity	Trialtrove	(Other Hospital/Academic/Medical Center)	Sponsor	Academic					behavioral therapy probiotic therapy	Not applicable Microbiome modulator		Miscellaneous Nutritional supplement	Small molecule > Synthetic small molecule Small molecule > Synthetic small molecule								The aim of this study is to investigate whether there are the additive effects when implementing both high-intensity interval training (HIIT) and probiotics simultaneously on improving cardiorespiratory endurance and metabolism in middle-aged women.	Body Mass Index DEXA Fasting blood glucose High-density lipoprotein Low-density lipoprotein Serum lipids Total cholesterol level in dyslipidemia Triglyceride	Efficacy > Patient Assessment Instruments (Efficacy) Efficacy > Imaging Efficacy > Glucose Measurements Efficacy > Lipid Levels Efficacy > Lipid Levels Safety/Toxicity > Laboratory Measurements (Safety/Toxicity) Efficacy > Laboratory Measurements (Efficacy) Efficacy > Lipid Levels	Height [ Time Frame: 8 weeks ] Height in centimeters Body weight [ Time Frame: 8 weeks ] Weight in kilograms Body mass index (BMI) [ Time Frame: 8 weeks ] Calculated by: weight (kg)/ height (m^2) Body fat percentage [ Time Frame: 8 weeks ] Body fat percentage (%) is measured with Dual-energy X-ray absorptiometry (DEXA) Waist circumference [ Time Frame: 8 weeks ] Waist circumference in centimeters…	Bone Mineral Density DEXA Fat mass change	Efficacy > Clinical Response Efficacy > Imaging Efficacy > Clinical Response	Muscle mass [ Time Frame: 8 weeks ] Muscle mass in kilograms is measured with DEXA Fat mass [ Time Frame: 8 weeks ] Fat mass in kilograms is measured with DEXA Bone mineral density (BMD) [ Time Frame: 8 weeks ] BMD in g/cm^2 is measured with DEXA Caloric intake [ Time Frame: 8 weeks ] Caloric intake in kcal/day	2018-10-01	Actual	2.01	Actual	2018-12-01	Actual	2	Actual	2019-01-31	Actual	2019-03-01	Actual	2024-12-01	Actual
499233	ChiCTR2400079636 TrialTroveID-499233	Effect of Probiotic Intakes on Body Weight and Body Fat in Overweight and Obese Individuals	IV	Open	Metabolic/Endocrinology	Metabolic/Endocrinology: Obesity	Obese; Overweight	Obesity	Trialtrove	(Other Hospital/Academic/Medical Center) Bright Dairy & Food Co.	Sponsor Sponsor	Academic Natural products, OTC, cosmetics	China				probiotic therapy	Microbiome modulator		Nutritional supplement	Small molecule > Synthetic small molecule								To observe the effect of probiotics (Lactobacillus plantarum ST-Ⅲ) on weight and body fat in overweight/obese people	Microbiome	Efficacy > Clinical Response	Body weight Body fat Intestinal flora Fecal SCFA	Lipid Profile	Efficacy > Lipid Levels	general condition Biochemical tests Inflammatory cytokines blood lipid parameters Metabolic indicators	2023-06-01	Actual	19.03	Anticipated	2024-12-31	Anticipated	12	Anticipated	2025-12-31	Anticipated
497118	ChiCTR2300078993 TrialTroveID-497118	Valuation of the effectiveness and safety of Sodium Oligomannate (GV-971) in the intervention study for overweight/obese individuals	IV	Open	Metabolic/Endocrinology	Metabolic/Endocrinology: Obesity	Obese; Overweight	Obesity	Trialtrove	(Other Hospital/Academic/Medical Center)	Sponsor	Academic					sodium oligo-mannurarate	Beta amyloid protein antagonist; Microbiome modulator	heparanase	Antiparkinsonian; Cognition enhancer	Biological > Protein; Natural product > Plant								To evaluate the effectiveness and safety of Sodium Oligomannate (GV-971) in the intervention study for overweight/obese individuals To clarify the effectiveness of Sodium Oligomannate (GV-971) for overweight/obese individuals by comparing changes in participants' weight before and after intervention. To assess the safety of Sodium Oligomannate (GV-971) for overweight/obese individuals by document…			Weight	Lipid Profile Liver function	Efficacy > Lipid Levels Safety/Toxicity > Laboratory Measurements (Safety/Toxicity)	Body fat rate Chest, waist, and hip circumference Blood lipids Blood glucose Liver function	2024-01-01	Anticipated							2025-01-01	Anticipated
496974	ChiCTR2300078934 TrialTroveID-496974	Therapeutic effect of probiotic Li05 on obese patients:An exploratory trial	IV	Planned	Metabolic/Endocrinology	Metabolic/Endocrinology: Obesity	Obese; Obese with other comorbidities; Overweight	Obesity	Trialtrove	(Other Hospital/Academic/Medical Center)	Sponsor	Academic					probiotic therapy	Microbiome modulator		Nutritional supplement	Small molecule > Synthetic small molecule						GPT	Predisposing; Prognostic	1. Verification of the effect of probiotic Li05 on weight change, glucose and lipid metabolism in the body, and the remodeling of gut microbiota in the obesity. 2. Determination of the safetiness of Li05 in obese patients. 3. Study of the dynamic changes of gut microbiota and host metabolism during probiotic treatment, and find the related mechanisms and functional strains. 4. Exploration of the …			Waist circumference	Body Mass Index Fasting blood glucose High-density lipoprotein Liver function Low-density lipoprotein Metabolomic profile Microbiome Serum lipids Total cholesterol level in dyslipidemia Triglyceride	Efficacy > Patient Assessment Instruments (Efficacy) Efficacy > Glucose Measurements Efficacy > Lipid Levels Safety/Toxicity > Laboratory Measurements (Safety/Toxicity) Efficacy > Lipid Levels Efficacy > Clinical Response Efficacy > Clinical Response Safety/Toxicity > Laboratory Measurements (Safety/Toxicity) Efficacy > Laboratory Measurements (Efficacy) Efficacy > Lipid Levels	Secondary indicator Total Cholesterol Weight Body Mass Index Additional indicator Triglycerides High-Density Lipoprotein cholesterols Low-Density Lipoprotein Cholesterols Fasting blood glucose Liver function Renal function Gut microbiota Fecal metabolomics Diet and exercise	2023-12-15	Anticipated	21.53	Anticipated	2025-09-30	Anticipated	3.02	Anticipated	2025-12-31	Anticipated
495977	ChiCTR2300078416 TrialTroveID-495977	Application of Traditional Chinese Medicine Phenotyping and Histology in Rapid Diagnosis and Treatment of Diseases and Efficacy Evaluation	I	Planned	CNS; Metabolic/Endocrinology	CNS: Depression; Metabolic/Endocrinology: Obesity; Metabolic/Endocrinology: Type 2 Diabetes	Comorbid obesity; Major depressive disorder; Obese; Obese with diabetes; Obese with other comorbidities; Other comorbidity; Overweight	Depression; Diabetes Mellitus, Type 2; Major Depressive Disorder; Obesity	Trialtrove	(Other Hospital/Academic/Medical Center)	Sponsor	Academic					probiotic therapy natural product	Microbiome modulator Not applicable		Nutritional supplement Undisclosed	Small molecule > Synthetic small molecule Small molecule > Synthetic small molecule								The diagnostic indicators and health intervention targets of Chinese medicine are macroscopic and holistic, and have unique advantages in the fields of physical and mental regulation, subhealth intervention, prevention and control of chronic diseases. In this study, we innovatively used the macro symptom changes in TCM phenotypic medicine and multi-omics analysis data such as immune response, met…	Body Mass Index Fasting blood glucose Hamilton Rating Scale for Depression Microbiome	Efficacy > Patient Assessment Instruments (Efficacy) Efficacy > Glucose Measurements Efficacy > Patient Assessment Instruments (Efficacy) Efficacy > Clinical Response	Body Mass Index Hamilton Depression Scale Fasting blood glucose Chinese Medicine Subjective Symptom Phenotype Group intestinal flora			biochemical index	2023-12-10	Anticipated							2024-11-10	Anticipated
493425	AETL-OBS-001-2023 CTRI/2023/11/059798 TrialTroveID-493425	A Prospective, Interventional, Randomized, Double-Blind, Parallel, Multi-Arm, Controlled, Phase 2 Clinical Study To Evaluate The Efficacy And Safety Of SlimSEB And ProbioSEB CSC3 In Overweight And Obese Subjects With The Risks Of Type 2 Diabetes Mellitus	II	Closed	Metabolic/Endocrinology	Metabolic/Endocrinology: Obesity	Obese; Overweight	Obesity	Trialtrove	Advanced Enzymes Technologies	Sponsor	Natural products, OTC, cosmetics	India				ProbioSEB CSC3 SlimSEB	Microbiome modulator Unidentified pharmacological activity		Nutritional supplement; Antiviral, other Undisclosed	Small molecule > Synthetic small molecule Unidentified						IFNG	Predictive; Predisposing; Prognostic	To Evaluate the Efficacy and Safety of SlimSEB and ProbioSEB CSC3 in Overweight and Obese Subjects with the Risks of Type 2 Diabetes Mellitus			To assess the efficacy of SlimSEB and ProbioSEB CSC3 in alleviating symptoms in overweight and obese with the risks of type 2 diabetes mellitus Day 42, Day 84, Day 98	Safety and Tolerability Vital signs	Safety/Toxicity > Safety/Tolerability Safety/Toxicity > Serious Adverse Events	1. To assess and compare the efficacy of SlimSEB and ProbioSEB CSC3 in improving vital signs and clinical parameters. 2. To assess the safety and tolerability of SlimSEB and ProbioSEB CSC3 in alleviating symptoms in overweight and obese with the risks of type 2 diabetes mellitus. Day 42, Day 84, Day 98	2023-11-29	Actual					3.22	Anticipated
491882	ChiCTR2300077478 TrialTroveID-491882	Study on the effects of compound probiotics combined with metformin on blood glucose and blood lipids in people with type 2 diabetes mellitus combined with high BMI	IV	Open	Metabolic/Endocrinology	Metabolic/Endocrinology: Obesity; Metabolic/Endocrinology: Type 2 Diabetes	Comorbid obesity; Diet/Exercise controlled; Obese; Obese with diabetes; Overweight; Patients on >1 antidiabetic agent; Patients on other single antidiabetic agent; Patients only on metformin	Diabetes Mellitus, Type 2; Obesity	Trialtrove	(Other Hospital/Academic/Medical Center) Perfect (Guangdong) Co.	Sponsor Sponsor	Academic Natural products, OTC, cosmetics	China		Zhongshan		probiotic therapy	Microbiome modulator		Nutritional supplement	Small molecule > Synthetic small molecule	metformin, unspecified	Biguanide; Gluconeogenesis inhibitor		Antidiabetic; Hepatoprotective; Immunosuppressant; COPD treatment	Small molecule > Synthetic small molecule	APOA1; FBXO8	Diagnostic; Predisposing; Prognostic	To observe the effect of compound probiotics combined with metformin on blood glucose in type 2 diabetes mellitus combined with high BMI population	Change in beta-cell function Fasting blood glucose Hemoglobin A1c percentage	Efficacy > Clinical Response Efficacy > Glucose Measurements Efficacy > Blood Measures (Efficacy)	Primary indicator HbA1c HOMA-IR FBS C-peptide FI	Apolipoprotein A1 Apolipoprotein B Bile acid profile Body Mass Index Fatty acids Lipid Profile Microbiome Quality of Life Serious Adverse Event Uric acid level	Efficacy > Lipid Levels Efficacy > Lipid Levels Efficacy > Laboratory Measurements (Efficacy) Efficacy > Patient Assessment Instruments (Efficacy) Efficacy > Laboratory Measurements (Efficacy) Efficacy > Lipid Levels Efficacy > Clinical Response HEOR > Health-Related Quality Of Life Safety/Toxicity > Serious Adverse Events Efficacy > Laboratory Measurements (Efficacy)	Secondary objective: To observe the effects of compound probiotic combined with metformin on the physical condition, blood lipids, blood uric acid, reduction of drug side effects, and improvement of the quality of life of patients with type 2 diabetes mellitus combined with high BMI. Exploratory objective: To observe the effect of compound probiotic on fatty liver, weight and BMI related indexes,…	2023-11-30	Actual							2024-12-31	Anticipated
488430	ChiCTR2300076616 TrialTroveID-488430	A trial of the efficacy and safety of functional gut microflora in overweight or obese patients with type 2 diabetes mellitus	IV	Planned	Metabolic/Endocrinology	Metabolic/Endocrinology: Obesity; Metabolic/Endocrinology: Type 2 Diabetes	Comorbid obesity; Diet/Exercise controlled; Obese; Obese with diabetes; Obese with other comorbidities; Other comorbidity; Overweight	Diabetes Mellitus, Type 2; Obesity	Trialtrove	(Other Hospital/Academic/Medical Center)	Sponsor	Academic					probiotic therapy	Microbiome modulator		Nutritional supplement	Small molecule > Synthetic small molecule								To evaluate efficacy and safety of functional gut microflora in overweight or obese patients with type 2 diabetes mellitus	Hemoglobin A1c percentage	Efficacy > Blood Measures (Efficacy)	The primary study outcome was to assess the change in HbA1c levels in overweight and obese patients with type 2 diabetes mellitus after 6 months of oral intestinal functional bacterial preparations, compared with those at baseline. Primary indicator: Change in HbA1c levels	Safety and Tolerability	Safety/Toxicity > Safety/Tolerability	The secondary outcomes of the study are pancreatic function, degree of improvement in obesity, changes in other human biochemical parameters and safety in overweight and obese patients with type 2 diabetes mellitus after 6 months of oral intestinal functional bacterial preparations compared to baseline Secondary indicator: obesity improvement pancreatic function Changes in selected human biochemi…	2023-10-12	Anticipated							2024-12-31	Anticipated
488112	NCT06074094 probiotic and NAFLD TrialTroveID-488112	Effect of Probiotic Supplementation on Non-alcoholic Fatty Liver Disease in Patients Attending Family Medicine Clinic in Ain Shams University Hospitals	IV	Completed	Metabolic/Endocrinology	Metabolic/Endocrinology: NAFLD; Metabolic/Endocrinology: Obesity	Adults; Comorbid obesity; Obese; Obese with other comorbidities; Overweight	Non-alcoholic Fatty Liver Disease; Obesity	Trialtrove	(Other Hospital/Academic/Medical Center)	Sponsor	Academic					probiotic therapy	Microbiome modulator		Nutritional supplement	Small molecule > Synthetic small molecule	behavioral therapy	Not applicable		Miscellaneous	Small molecule > Synthetic small molecule			This study aimed to evaluate the effectiveness of Probiotics supplementation (lactobacillus) on NAFLD fibrosis score.			non alcoholic fatty liver disease (NAFLD) fibrosis score [Time Frame: 12 week of probiotic supplementation] NAFLD fibrosis score constructed from routine clinical and laboratory variables can accurately predict the presence or absence of advanced fibrosis in NAFLD This scoring system had an area under the ROC curve of 0.88 (95% CI 0.85-0.92). 2 cutoff points were selected to identify the presence…	Alanine aminotransferase (ALT) response Body Mass Index	Efficacy > Laboratory Measurements (Efficacy) Efficacy > Patient Assessment Instruments (Efficacy)	ALT , AST [Time Frame: 12 week of probiotic supplementation] effect of probiotic on ALT and AST body mass index (BMI) [Time Frame: 12 week of probiotic supplementation] effect of probiotic on body mass index (BMI)	2021-09-12	Actual	12.62	Actual	2022-10-01	Actual	3	Actual	2022-12-31	Actual	2023-03-01	Actual
485466	NCT06035718 Overweight TrialTroveID-485466	Comparing the Effectiveness of Transcranial Direct Stimulation (tDCS) and Probiotic Supplementation on Risky Decision-making, Impulsivity, Self-control, and Food Selection in Overweight Adults	IV	Open	Metabolic/Endocrinology	Metabolic/Endocrinology: Obesity	Obese; Overweight	Obesity; Overweight	Trialtrove	(Other Hospital/Academic/Medical Center)	Sponsor	Academic					probiotic therapy	Microbiome modulator		Nutritional supplement	Small molecule > Synthetic small molecule						FHL1; PDLIM2	Diagnostic; Predictive; Prognostic	The aim of the current study is to investigate and compare the effectiveness of probiotic supplementation and tDCS stimulation on risky decision-making related to food choices in overweight people. Considering the relatively established communication and interaction between the gut-brain-microbiome axis, we expect that transcranial direct stimulation and probiotic supplementation can both improve…			Body analysis test [Time Frame: Depending on the experimental group: 10 stimulation days in tDCS groups and 30 days in the probiotic group.] This is a technique to determine the percentage of body mass that is fat compared to muscle. It can also indicate where the fat and muscle are carried within the body. UPPS-P Impulsive Behavior Scale Questionnaire [Time Frame: Depending on the experimental g…				2023-03-01	Actual							2024-07-31	Anticipated	2024-09-30	Anticipated
485208	23-SM-08-WL-001 NCT06030999 TrialTroveID-485208	Three Arms, Randomized, Double-blind Controlled Trial Of Prevention And Treatment On Obesity And Weight Management By Oral Supplementation Of Probiotics And Prebiotics	IV	Completed	Metabolic/Endocrinology	Metabolic/Endocrinology: Obesity	Obese; Obese with dyslipidemia; Overweight	Obesity	Trialtrove	Shenzhen Precision Health Food Technology Co.	Sponsor	Natural products, OTC, cosmetics	China		Shenzhen		probiotic therapy prebiotic therapy	Microbiome modulator Microbiome modulator		Nutritional supplement Nutritional supplement	Small molecule > Synthetic small molecule Small molecule > Synthetic small molecule						ANGPTL4; L1CAM; Leptin; RPS10	Diagnostic; Predictive; Predisposing; Prognostic	The goal of this interventional study is to test whether consumption of Wonderlab probiotics with prebiotics could improve obesity and overweight in Chinese people who are aged 25-45 and overweight. The main question it aims to answer is: - whether the weight of participants can be lost after 10 weeks' intervention			Change of Weight [ Time Frame: baseline day 0, day 70 ] Change of Weight in Kg by Inbody S10 from baseline to 10 weeks	Apolipoprotein B48 C reactive protein Lipid Profile Serum lipids Total cholesterol level in dyslipidemia	Efficacy > Lipid Levels Efficacy > Inflammatory Assessment Efficacy > Lipid Levels Safety/Toxicity > Laboratory Measurements (Safety/Toxicity) Efficacy > Laboratory Measurements (Efficacy)	Blood lipids - Total Cholesterol Level [ Time Frame: baseline day 0, day 35, day 70 ] Blood lipids - Total Cholesterol level of blood test in mmol/L and range of 0.56-17mmol/L for each visit interval Blood Sugar Level [ Time Frame: baseline day 0, day 35, day 70 ] Blood sugar level of blood test in mmol/L and range of 3.9-6.1mmol/L Blood hormone - Leptin level [ Time Frame: baseline day 0, day 35…	2023-09-18	Actual	2.17	Actual	2023-11-23	Actual	0.3	Actual	2023-12-02	Actual	2023-12-15	Actual
485191	IRB 22-000796 NCT06030362 TrialTroveID-485191	Double Blinded Placebo Controlled Feasibility Study to Evaluate a Combination Probiotic in Adults With Obesity	IV	Open	Metabolic/Endocrinology	Metabolic/Endocrinology: Obesity	(N/A); Obese; Overweight	Obesity	Trialtrove	(Other Hospital/Academic/Medical Center)	Sponsor	Academic					probiotic therapy	Microbiome modulator		Nutritional supplement	Small molecule > Synthetic small molecule								To Evaluate a Combination Probiotic in Adults With Obesity	Metabolomic profile Microbiome	Efficacy > Clinical Response Efficacy > Clinical Response	Differences in metabolite concentrations pre & post intervention - Stool [ Time Frame: Collected three times by the participant at home, once at baseline (week 0), once at mid-study (week 6), and once at the final 3month appointment (week 12). ] Measurement of metabolomics via stool specimen. Differences in metabolite concentrations pre & post intervention - Blood [ Time Frame: Collected three ti…	Body Mass Index Diastolic blood pressure Heart rate Magnetic Resonance Imaging PANAS Stroop test	Efficacy > Patient Assessment Instruments (Efficacy) Efficacy > Hemodynamic Parameters Safety/Toxicity > Cardiac Measures/Events Efficacy > Imaging Efficacy > Patient Assessment Instruments (Efficacy) Efficacy > Patient Assessment Instruments (Efficacy)	Differences in Subjective Stress Response - PANAS [ Time Frame: Lasting approximately 10 minutes, measured pre & post the laboratory stress tasks, at baseline (week 0) and end of study (week 12). ] Between and within group differences on the negative affect subscale from the Brief Positive Affect and Negative Affect Scale (PANAS) before and after the laboratory stress tasks. PANAS scores can rang…	2023-07-18	Actual	26.5	Anticipated	2025-10-01	Anticipated	3	Anticipated	2025-12-31	Anticipated	2026-07-31	Anticipated
475078	20317 NCT05917314 TrialTroveID-475078	A Randomized, Double-blind, Placebo-controlled Study to Evaluate the Effect of SlimBiotics Probiotic Formula on Weight Management and Metabolic Health Outcomes	IV	Completed	Metabolic/Endocrinology	Metabolic/Endocrinology: Obesity	Obese; Overweight	Obesity	Trialtrove	Slimbiotics Citruslabs	Sponsor Collaborator	Natural products, OTC, cosmetics Miscellaneous	Austria United States	CA	Santa Monica	90404	probiotic therapy	Microbiome modulator		Nutritional supplement	Small molecule > Synthetic small molecule						CKAP2; GGT1; HOXB2; KRT7; KRT8	Diagnostic; Predictive; Predisposing; Prognostic	To evaluate the efficacy of a probiotic supplement on weight management and metabolic health. This study will be conducted as a hybrid trial consisting of both in-person visits and virtual assessments. Two groups will be included: the intervention (SlimBiotics Probiotic) and placebo. The SlimBiotics probiotic formula is the first plant-based probiotic targeting weight management and metabolic hea…	Abdominal Fat Measurement Aspartate aminotransferase level C reactive protein Diastolic blood pressure Fat mass change Gammaglutamyl transferase (GGT) Heart rate Hemoglobin A1c percentage High-density lipoprotein Lipid Profile Liver function Low-density lipoprotein Serum lipids Total cholesterol level in dyslipidemia Triglyceride	Efficacy > Clinical Response Efficacy > Laboratory Measurements (Efficacy) Efficacy > Inflammatory Assessment Efficacy > Hemodynamic Parameters Efficacy > Clinical Response Efficacy > Laboratory Measurements (Efficacy) Safety/Toxicity > Cardiac Measures/Events Efficacy > Blood Measures (Efficacy) Efficacy > Lipid Levels Efficacy > Lipid Levels Safety/Toxicity > Laboratory Measurements (Safety/Tox…	Change in Visceral Fat Mass (VFM) [Time Frame: Baseline to Week 12] [ Time Frame: 12 weeks ] VFM will be measured as an assessment of weight management. Change in Body Weight [Time Frame: Baseline to Week 12] [ Time Frame: 12 weeks ] Body weight will be measured as an assessment of weight management. Change in Waist Circumference. [Time Frame: Baseline to Week 12] [ Time Frame: 12 weeks ] Waist c…	Generalized Anxiety Disorder-7 Satiety	Efficacy > Symptom Assessment (Patient Reported Outcomes) Efficacy > Symptom Assessment	Changes in sleep duration. [Time Frame: Baseline to Week 12] [ Time Frame: 12 weeks ] Changes in sleep duration will be assessed by the participants using their own smart device (e.g. sleep tracker, Apple Watch, FitBit etc) Changes in participants-perceived sleep quality. [Time Frame: Baseline to Week 12] [ Time Frame: 12 weeks ] Changes in sleep quality will be assessed using study-specific surv…	2023-07-01	Actual	1.81	Actual	2023-08-25	Actual	3	Actual	2023-11-24	Actual	2023-11-30	Actual
474828	20277 NCT05912699 TrialTroveID-474828	A Randomized, Double-blind, Placebo-controlled Study to Evaluate the Effect of SlimBiotics L. Fermentum K8 Postbiotic on Weight Management and Metabolic Health Outcomes	IV	Planned	Metabolic/Endocrinology	Metabolic/Endocrinology: Obesity	(N/A); Obese; Overweight	Obesity	Trialtrove	Slimbiotics Citruslabs	Sponsor Collaborator	Natural products, OTC, cosmetics Miscellaneous	Austria United States	CA	Santa Monica	90404	probiotic therapy	Microbiome modulator		Nutritional supplement	Small molecule > Synthetic small molecule						GGT1; HOXB2; KRT8	Diagnostic; Predictive; Predisposing; Prognostic	This study is to evaluate the efficacy of a postbiotic supplement on weight management and metabolic health. This study will be conducted as a hybrid trial consisting of both in-person visits and virtual assessments. Two groups will be included: the intervention (SlimBiotics postbiotic) and placebo. The SlimBiotics postbiotic formula is the first plant-based postbiotic targeting weight management…	Abdominal Fat Measurement Aspartate aminotransferase level C reactive protein Diastolic blood pressure Fat mass change Gammaglutamyl transferase (GGT) Heart rate Hemoglobin A1c percentage High-density lipoprotein Lipid Profile Liver function Low-density lipoprotein Serum lipids Total cholesterol level in dyslipidemia Triglyceride	Efficacy > Clinical Response Efficacy > Laboratory Measurements (Efficacy) Efficacy > Inflammatory Assessment Efficacy > Hemodynamic Parameters Efficacy > Clinical Response Efficacy > Laboratory Measurements (Efficacy) Safety/Toxicity > Cardiac Measures/Events Efficacy > Blood Measures (Efficacy) Efficacy > Lipid Levels Efficacy > Lipid Levels Safety/Toxicity > Laboratory Measurements (Safety/Tox…	Change in Visceral Fat Mass (VFM) [Time Frame: Baseline to Week 12] [ Time Frame: 12 weeks ] VFM will be measured as an assessment of weight management. Change in Body Weight [Time Frame: Baseline to Week 12] [ Time Frame: 12 weeks ] Body weight will be measured as an assessment of weight management. Change in Waist Circumference. [Time Frame: Baseline to Week 12] [ Time Frame: 12 weeks ] Waist c…	Generalized Anxiety Disorder-7 Satiety	Efficacy > Symptom Assessment (Patient Reported Outcomes) Efficacy > Symptom Assessment	Changes in sleep duration. [Time Frame: Baseline to Week 12] [ Time Frame: 12 weeks ] Changes in sleep will be assessed by the participants using their own smart device (e.g. sleep tracker, Apple Watch, FitBit etc) Changes in participants-perceived sleep quality. [Time Frame: Baseline to Week 12] [ Time Frame: 12 weeks ] Changes in sleep quality will be assessed using study-specific surveys (0-5 …	2023-07-01	Anticipated							2023-09-23	Anticipated	2023-09-30	Anticipated
473569	NCT05898802 TrialTroveID-473569 WiKim_2210-037-119	Effect of Kimchi Intake on Body Fat in Overweight Subjects: A Randomized, Double-blind, Placebo-Controlled Trial	IV	Completed	Metabolic/Endocrinology	Metabolic/Endocrinology: Obesity	Obese; Overweight	Obesity	Trialtrove	(Other Hospital/Academic/Medical Center)	Sponsor	Academic					probiotic therapy	Microbiome modulator		Nutritional supplement	Small molecule > Synthetic small molecule						CRP; insulin	Diagnostic; Predictive; Predisposing; Prognostic	In this study, the effects of kimchi produced from traditional recipe or kimchi fermented with lactic acid bacteria, which have anti-obesity effects, on body composition changes and metabolic disease index will be investigated in subjects with a BMI of between 23~30kg / m2. This is a randomized, double-blind, placebo-controlled clinical trial to investigate the anti-obesity effect of kimchi ferme…	Fat mass change	Efficacy > Clinical Response	Fat mass change in 12-week Fat mass is measured by DEXA(Dual Energy X-Ray Absorptiometry) [Time Frame: Baseline (Visit 2, Day 0) and Week 12 (Visit 4, Day 84 ±7)]	Body Mass Index C reactive protein DEXA Fasting blood glucose Fatty acids Hemoglobin A1c percentage Lipid Profile Microbiome Serum lipids Total cholesterol level in dyslipidemia Triglyceride Waist to hip ratio	Efficacy > Patient Assessment Instruments (Efficacy) Efficacy > Inflammatory Assessment Efficacy > Imaging Efficacy > Glucose Measurements Efficacy > Laboratory Measurements (Efficacy) Efficacy > Blood Measures (Efficacy) Efficacy > Lipid Levels Efficacy > Clinical Response Safety/Toxicity > Laboratory Measurements (Safety/Toxicity) Efficacy > Laboratory Measurements (Efficacy) Efficacy > Lipid L…	Changes in body mass index (BMI) BMI will be calculated as weight (kg) divided by height squared (m²) at baseline, week 6, and week 12. [Time Frame: Baseline, Week 6, Week 12] Changes in body weight Body weight will be measured using a calibrated digital scale at baseline, week 6, and week 12. [Time Frame: Baseline, Week 6, Week 12] Changes in waist to hip ratio (WHR) Waist to hip ratio will be c…	2023-07-21	Actual	0.66	Actual	2023-08-10	Actual	2.99	Actual	2023-11-09	Actual	2023-11-09	Actual
473357	TrialTroveID-473357 UMIN000050371	Effects of consumption of the food containing lactic acid bacteria on muscle and body fat in healthy Japanese subjects: a randomized, placebo-controlled, double-blind, parallel-group comparison study	IV	Closed	Metabolic/Endocrinology	Metabolic/Endocrinology: Obesity	(N/A); Overweight	Obesity	Trialtrove	(Other Cooperative Group) (Other Hospital/Academic/Medical Center)	Sponsor Sponsor	Cooperative Group Academic					probiotic therapy	Microbiome modulator		Nutritional supplement	Small molecule > Synthetic small molecule								To verify the effects of consumption of the test food on muscle mass and body fat mass in healthy middle-age subjects			Primary outcomes Lean body mass at 12 weeks after consumption (12w)	Abdominal Fat Measurement Body Mass Index Fat mass change	Efficacy > Clinical Response Efficacy > Patient Assessment Instruments (Efficacy) Efficacy > Clinical Response	Key secondary outcomes The visceral fat area, subcutaneous fat area, total fat area, body weight, body mass index (BMI), body fat percentage, fat mass (whole body, right leg, left leg, right arm, left arm, and trunk), muscle mass (whole body, right leg, left leg, right arm, left arm, and trunk), and abdominal circumference at 12w	2023-02-24	Actual	2.5	Anticipated	2023-05-11	Anticipated	3	Anticipated	2023-08-10	Anticipated
473091	ChiCTR2300072303 TrialTroveID-473091	A randomized double-blind controlled trial of a probiotic pharmacologic food complex formulation to intervene in obesity	IV	Open	Metabolic/Endocrinology	Metabolic/Endocrinology: Obesity	(N/A)	Obesity	Trialtrove	(Other Hospital/Academic/Medical Center)	Sponsor	Academic					probiotic therapy	Microbiome modulator		Nutritional supplement	Small molecule > Synthetic small molecule						Leptin	Diagnostic; Predictive; Predisposing; Prognostic	(1) To evaluate the efficacy of one probiotic pharmacologic-food compound food preparation for the treatment of obesity; (2) To investigate the differences in the efficacy of probiotic medicinal food compound food preparation on different intestinal types of obesity and the effect on the intestinal flora.	Change in beta-cell function Fasting blood glucose Hemoglobin A1c percentage Microbiome	Efficacy > Clinical Response Efficacy > Glucose Measurements Efficacy > Blood Measures (Efficacy) Efficacy > Clinical Response	Fasting blood glucose Fasting insulin Glycosylated hemoglobin C-peptide Diet and exercise Intestinal flora analysis	Lipid Profile Liver function Traditional Chinese medicine symptom score	Efficacy > Lipid Levels Safety/Toxicity > Laboratory Measurements (Safety/Toxicity) Efficacy > Symptom Assessment	Liver function Renal function Blood lipids Leptin Adiponectin TCM symptoms Body composition analysis	2023-06-10	Anticipated							2024-12-10	Anticipated
471720	074/2023 CHOICE NCT05882149 TrialTroveID-471720	Randomized, Double-Blind, Parallel, Placebo-Controlled Study To Evaluate The Efficacy Of Single Strain Probiotic, Delivered In A Chewing Gum, On The Reduction Of Anthropometric Adiposity Biomarkers And The Improvement Of Glucose Homeostasis In Abdominally Obese Individuals	IV	Open	Metabolic/Endocrinology	Metabolic/Endocrinology: Obesity	Obese; Overweight	Obesity	Trialtrove	(Other Hospital/Academic/Medical Center)	Sponsor	Academic					probiotic therapy	Microbiome modulator		Nutritional supplement	Small molecule > Synthetic small molecule						CC2D1A; COG2; insulin; PCLAF; RPL5	Diagnostic; Predictive; Predisposing; Prognostic	The main objective of the present study is to to evaluate the efficacy of single strain probiotic in the reduction of waist circumference in abdominally obese individuals. The specific objectives: To evaluate the efficacy of single strain probiotic in the improvement of other anthropometric biomarkers (waist-hip-ratio, body weight, BMI, total fat mass, visceral fat index, free fat mass, lean body…			Change in waist circumference [ Time Frame: From week 0 to Week 12 ] Difference in waist circumference (cm) measured at the umbilicus using a 150-cm anthropometric steel measuring tape from week 0 to week 12	Abdominal Fat Measurement Body Mass Index Diastolic blood pressure Fasting blood glucose Fat mass change Hemoglobin A1c percentage Magnetic Resonance Imaging Microbiome Nausea Reflux Satiety Serum lipids Total cholesterol level in dyslipidemia Triglyceride Visual Analog Scale	Efficacy > Clinical Response Efficacy > Patient Assessment Instruments (Efficacy) Efficacy > Hemodynamic Parameters Efficacy > Glucose Measurements Efficacy > Clinical Response Efficacy > Blood Measures (Efficacy) Efficacy > Imaging Efficacy > Clinical Response Safety/Toxicity > Adverse Drug Reactions Efficacy > Symptom Assessment Efficacy > Symptom Assessment Safety/Toxicity > Laboratory Measure…	Secondary Outcome Measures : Change in hip circumference [ Time Frame: From week 0 to Week 12 ] Differences in hip circumference (cm) measured at the widest portion of the buttocks using a 150-cm anthropometric steel measuring tape from week 0 to week 12 Change in waist-hip-ratio [ Time Frame: From week 0 to Week 12 ] Differences in waist-hip-ratio (cm) measured as waist circumference/hip circumf…	2023-06-22	Actual	6.34	Anticipated	2024-01-01	Anticipated	2.99	Anticipated	2024-04-01	Anticipated	2024-09-01	Anticipated
470146	CL_AG H-2002-098-1103 KCT0005095 TrialTroveID-470146	Human study evaluating effectiveness and safety of Curezyme-LAC on body fat level and related metabolism in obese adults	IV	Completed	Metabolic/Endocrinology	Metabolic/Endocrinology: Obesity	Obese; Overweight	Obesity	Trialtrove	Amicogen	Sponsor	Industry, all other pharma	South Korea		Jinju	52840	probiotic therapy	Microbiome modulator		Nutritional supplement	Small molecule > Synthetic small molecule								To evaluate the efficacy and safety of Curezyme-LAC on body fat level and related metabolism in obese adults	Fat mass change	Efficacy > Clinical Response	Body fat mass (Dual Energy X-Ray AbsorptiometryA)	Abdominal Fat Measurement Lipid Profile	Efficacy > Clinical Response Efficacy > Lipid Levels	Fat free mass, body fat percent etc. (Dual Energy X-Ray Absorptiometry) abdominal fat area (Computed Tomography) Body measurement Bowel habits questionnaire Related metabolic indicators: blood lipid, glucose etc. Food retention questionnaire	2020-06-25	Actual	11.05	Actual	2021-05-27	Actual	3	Actual	2021-08-26	Actual			2023-04-17	Actual
469462	TCTR20220828002 TrialTroveID-469462	Effects of multi-strain probiotic and prebiotic supplementation on body composition, biochemical blood profiles, and gut microbiomes in overweight and obese subjects	III	Completed	Metabolic/Endocrinology	Metabolic/Endocrinology: Obesity	Obese; Overweight	Obesity	Trialtrove	(Other government agency) National Research Council of Thailand	Sponsor Sponsor	Government Government					prebiotic therapy	Microbiome modulator		Nutritional supplement	Small molecule > Synthetic small molecule								The objective was to determine the effects of multi-strain proprietary blend supplementation, containing Bifidobacterium lactis, Lactobacillus gasseri, Bifidobacterium longum, Bifidobacterium breve, Bifidobacterium infantis, Lactobacillus sarivarius, and Lactobacillus rhamnosus with fructooligosaccharides mixture on body composition, biochemical blood profiles, and gut microbiomes in overweight a…			body composition 0, 6 wk, 12 wk			gut microbiomes Biochemical assessment 0, 12 wk	2021-02-01	Actual	6.94	Actual	2021-08-31	Actual	3	Actual	2021-11-30	Actual			2023-04-13	Actual
468709	CTRI/2023/02/050109 GHPL-SNF-22-02 SNF TrialTroveID-468709	A multicentered, double blind, Randomized, parallel group, placebo controlled, prospective study to evaluate efficacy and safety of Shred N’ Fit in Obese Subjects	IV	Open	Metabolic/Endocrinology	Metabolic/Endocrinology: Obesity	Obese; Overweight	Obesity	Trialtrove	Gangwal Healthcare	Sponsor	Natural products, OTC, cosmetics	India		Mumbai	400064	probiotic therapy	Microbiome modulator		Nutritional supplement	Small molecule > Synthetic small molecule								To evaluate efficacy and safety of Shred N’ Fit in obese subjects Where one group will receive the regime of test drug Shred ‘N’ Fit and other group will receive the regime of placebo. Safety parameters like hematology and biochemistry will be assessed. · Visit 1 (Day -3): Screening Visit · Visit 2(Day 0): Randomization Visit · Visit 3(Day 15 ± 2): Follow up · Visit 4(Day 30 ± 2): EOT/Early termi…			Change in body weight Baseline to week 4.	Lipid Profile Quality of Life Serum lipids	Efficacy > Lipid Levels HEOR > Health-Related Quality Of Life Safety/Toxicity > Laboratory Measurements (Safety/Toxicity)	1. Change in anthropometric measurements 2. Change in lipid profile 3. Change in quality of life 4.Global assessment for overall improvement by investigator and by patient Baseline to week 4.	2023-03-01	Actual					1	Anticipated
468097	BR/221101/EFLP/GH CTRI/2023/05/052961 NCT05820737 TrialTroveID-468097	A Randomized, Double Blind, Placebo Controlled, Parallel Group Study to Assess the Gut Health Effects of Heat-killed Post-biotics EF2001 & beLP1 in Overweight and Obese Adults	IV	Completed	Metabolic/Endocrinology	Metabolic/Endocrinology: Obesity	Obese; Obese with diabetes; Obese with dyslipidemia; Obese with hypertension; Overweight	Obesity	Trialtrove	(Other Industry Sponsor)	Sponsor	Industry, all other pharma					probiotic therapy	Microbiome modulator		Nutritional supplement	Small molecule > Synthetic small molecule						insulin; SPACA9; TNF	Diagnostic; Predictive; Predisposing; Prognostic	To assess the gut health effects of high and low dose of heat killed post biotics in overweight and obese individuals	Gastrointestinal symptoms Heartburn Likert scale Nausea Vomiting	Safety/Toxicity > Cardiac Measures/Events Efficacy > Symptom Assessment Efficacy > Patient Assessment Instruments (Efficacy) Safety/Toxicity > Adverse Drug Reactions Safety/Toxicity > Adverse Drug Reactions	Primary Outcome Measures : To assess efficacy of the Post-biotics on Gastrointestinal Symptom Rating Scale (GSRS) from baseline. Day 42 and Day 84 Questions are to be rated on a Likert scale ranging from no discomfort at all (0) to very severe discomfort (3). A total score is calculated by summing the ratings provided on all questions. The questionnaire has 18 items - epigastric pain, colicky pai…	DEXA Eosinophil levels Fatty acids High-density lipoprotein Lipid Profile Low-density lipoprotein Microbiome Quality of Life Serum lipids Total cholesterol level in dyslipidemia Triglyceride	Efficacy > Imaging Efficacy > Inflammatory Assessment Efficacy > Laboratory Measurements (Efficacy) Efficacy > Lipid Levels Efficacy > Lipid Levels Efficacy > Lipid Levels Efficacy > Clinical Response HEOR > Health-Related Quality Of Life Safety/Toxicity > Laboratory Measurements (Safety/Toxicity) Efficacy > Laboratory Measurements (Efficacy) Efficacy > Lipid Levels	Secondary Outcome Measures : To assess the impact of the IP from baseline as compared to placebo on Body Composition using Dual Energy X-ray Absorptiometry scan (DEXA).. The overall body composition (Lean Body Mass, Body Fat percent, Fat Free Mass, android and gynoid fat) will be evaluated using Dual Energy X-ray Absorptiometry scan (DEXA). Day 42 and Day 84 To assess the impact of the IP from ba…	2024-04-14	Actual	8.55	Actual	2024-12-30	Actual	2.76	Actual	2025-03-24	Actual	2025-03-24	Actual
465498	CMUH110-REC2-070 NCT05805488 NCT06244186 TrialTroveID-465498	Evaluation of the Body Slimming Effect of Lactobacillus Delbrueckii Ssp. Bulgaricus TCI904	IV	Completed	Metabolic/Endocrinology	Metabolic/Endocrinology: Obesity	(N/A); Obese; Obese with diabetes; Obese with dyslipidemia; Obese with hypertension; Overweight	Obesity	Trialtrove	(Other Hospital/Academic/Medical Center) TCI Co.	Sponsor Collaborator	Academic Natural products, OTC, cosmetics	Taiwan, China				probiotic therapy	Microbiome modulator		Nutritional supplement	Small molecule > Synthetic small molecule						albumin; FHL1; GPT; insulin; PDLIM2; TNF	Diagnostic; Predictive; Predisposing; Prognostic	To assess the efficacy of Lactobacillus delbrueckii ssp. bulgaricus TCI904 on body slimming To evaluate the improvement in weight, body fat, and BMI after adding probiotics as a once-daily therapy for 84 days in overweight individuals. To evaluate the benefits of probiotics as an add-on therapy in overweight individuals by assessing the improvements in weight, body fat, and BMI after adding probi…	Body Mass Index	Efficacy > Patient Assessment Instruments (Efficacy)	The change of body weight (kg) [ Time Frame: Week 0, week 12 ] The body weight was assessed by Body Composition Monitor The change of BMI (kg/m^2) [ Time Frame: Week 0, week 12 ] The BMI was assessed by Body Composition Monitor The change of body fat rate (%) [ Time Frame: Week 0, week 12 ] The body fat rate was assessed by Body Composition Monitor	Aspartate aminotransferase level C reactive protein Hemoglobin A1c percentage Liver function Serum lipids Total cholesterol level in dyslipidemia Triglyceride	Efficacy > Laboratory Measurements (Efficacy) Efficacy > Inflammatory Assessment Efficacy > Blood Measures (Efficacy) Safety/Toxicity > Laboratory Measurements (Safety/Toxicity) Safety/Toxicity > Laboratory Measurements (Safety/Toxicity) Efficacy > Laboratory Measurements (Efficacy) Efficacy > Lipid Levels	The change of total cholesterol [ Time Frame: Week 0, week 12 ] Fasting venous blood was sampled to measure concentrations of total cholesterol The change of triglyceride [ Time Frame: Week 0, week 12 ] Fasting venous blood was sampled to measure concentrations of triglyceride The change of HDL-C [ Time Frame: Week 0, week 12 ] Fasting venous blood was sampled to measure concentrations of HDL-C T…	2021-10-01	Actual	1.02	Actual	2021-11-01	Actual	3	Actual	2022-01-31	Actual	2023-11-03	Actual	2024-02-16	Actual
465331	DELI_NAFLD DELI_NAFLD Study NCT05804422 TrialTroveID-465331	Efficacy and Safety of Probiotic Lysate (Postbiotic and Metabiotic) Supplementation in Adults NAFLD Patients	IV	Completed	Metabolic/Endocrinology	Metabolic/Endocrinology: NAFLD; Metabolic/Endocrinology: Obesity	Adults; Comorbid obesity; Obese; Overweight; Simple steatosis	Non-alcoholic Fatty Liver Disease; Obesity	Trialtrove	(Other Hospital/Academic/Medical Center) (Other government agency)	Sponsor Collaborator	Academic Government					probiotic therapy	Microbiome modulator		Nutritional supplement	Small molecule > Synthetic small molecule						CRP; LRP2; OMA1	Diagnostic; Predictive; Predisposing; Prognostic	To conduct placebo-controlled randomize clinical trial to assess the short-term efficacy and safety of postbiotics on hepatic fat content as measured by MRI-PDFF and ultrasonography, liver stiffness (LS) measured by Shear Wave Elastography (SWE) and anthropomorphic variables in NAFLD patients. Throughout the study, weekly phone follow-up visits were provided for assessment of compliance, adherenc…	Hepatic fat level	Efficacy > Hepatic Measure	Primary Outcome Measures: changes in hepatic fat content [ Time Frame: at 3 month (end of treatment) ] will be measured by magnetic resonance proton density fat fraction (MRI-PDFF) in % changes in hepatic fat content [ Time Frame: at 3 month (end of treatment) and 6 month (follow-up period) compared to baseline ] will be measured by ultrasound attenuation coefficient measurement (ACM) in dB/cm Th…	Abdominal Fat Measurement Body Mass Index C reactive protein Serum lipids	Efficacy > Clinical Response Efficacy > Patient Assessment Instruments (Efficacy) Efficacy > Inflammatory Assessment Safety/Toxicity > Laboratory Measurements (Safety/Toxicity)	Secondary Outcome Measures: liver stiffness (LS) [ Time Frame: at 3 month (end of treatment) and 6 month (follow-up period) compared to baseline ] liver stiffness (LS) will be measured by Shear Wave Elastography (SWE) and expressed in kPa hs-CRP [ Time Frame: at 3 month (end of treatment) and 6 month (follow-up period) compared to baseline ] hs-CRP in mg/L waist circumferences (WC) [ Time Frame: …	2023-02-01	Actual	1.94	Actual	2023-04-01	Actual	9	Actual	2023-12-31	Actual	2023-12-31	Actual	2024-06-08	Actual
463995	NCT05791604 PREPROPWS TrialTroveID-463995	The Safety and Effectiveness Study of Prebiotics and Probiotics in the Intervention of Obesity in Children With Prader-Willi Syndrome	IV	Open	Metabolic/Endocrinology	Metabolic/Endocrinology: Obesity	Children and adolescents; Obese; Overweight	Obesity	Trialtrove	(Other Hospital/Academic/Medical Center)	Sponsor	Academic					probiotic therapy prebiotic therapy	Microbiome modulator Microbiome modulator		Nutritional supplement Nutritional supplement	Small molecule > Synthetic small molecule Small molecule > Synthetic small molecule								To improve blood lipid levels and other biochemical indicators of obese people To explore the effectiveness and safety of probiotics and prebiotics in controlling appetite and weight gain of PWS children To observe the changes in body weight, the structure of gut microbiota and metabolic level.	Body Mass Index	Efficacy > Patient Assessment Instruments (Efficacy)	Primary Outcome Measures : Body mass index [ Time Frame: 12 weeks ] Body mass index is calculated as weight (kg)/[Height (m)^2]. Weight and height will be combined to report BMI in kg/m^2.	Abdominal pain Body Mass Index Hemoglobin A1c percentage Hemoglobin level High-density lipoprotein Low-density lipoprotein Microbiome Serum lipids Total cholesterol level in dyslipidemia Triglyceride	Efficacy > Symptom Assessment Efficacy > Patient Assessment Instruments (Efficacy) Efficacy > Blood Measures (Efficacy) Efficacy > Blood Measures (Efficacy) Efficacy > Lipid Levels Efficacy > Lipid Levels Efficacy > Clinical Response Safety/Toxicity > Laboratory Measurements (Safety/Toxicity) Efficacy > Laboratory Measurements (Efficacy) Efficacy > Lipid Levels	Secondary Outcome Measures : Body composition [ Time Frame: 4 weeks and 12 weeks ] Body composition including body fat percentage will be measured through body composition meter. The structure of gut microbiota [ Time Frame: 4 weeks and 12 weeks ] The 16s rRNA genes of fecal samples were analyzed. Height [ Time Frame: 4 weeks and 12 weeks ] The height is accurate to 0.1cm. Weight [ Time Frame: 4 …	2023-04-01	Actual	33	Anticipated	2025-12-30	Anticipated	3	Anticipated	2026-03-31	Anticipated	2026-07-31	Anticipated
462344	DELI_Diab DELI_Diab Study NCT05770076 TrialTroveID-462344	Effect of Probiotic Lysate (Postbiotic and Metabiotic) Supplementation on Metabolic Parameters in Type 2 Diabetes Patients	IV	Completed	Metabolic/Endocrinology	Metabolic/Endocrinology: Obesity; Metabolic/Endocrinology: Type 2 Diabetes	Comorbid obesity; Diet/Exercise controlled; Insulin-requiring; Obese; Obese with diabetes; Overweight; Patients on >1 antidiabetic agent; Patients only on metformin	Diabetes Mellitus, Type 2; Obesity	Trialtrove	(Other Hospital/Academic/Medical Center) (Other government agency)	Sponsor Collaborator	Academic Government					probiotic therapy	Microbiome modulator		Nutritional supplement	Small molecule > Synthetic small molecule						CRP	Diagnostic; Predictive; Predisposing; Prognostic	To conduct placebo-controlled randomize clinical trial to assess the short-term efficacy and safety of postbiotics as an adjunction to the standard anti-diabetic therapy on insulin resistance, glycemic control parameters, β-cells functional activity, anthropometric parameters and markers of a chronic systemic inflammatory response in type 2 diabetes patients. Throughout the study, weekly phone fo…	Fasting plasma glucose Hemoglobin A1c percentage	Efficacy > Glucose Measurements Efficacy > Blood Measures (Efficacy)	Changes in HbA1c level [ Time Frame: at 3 month (end of treatment) and 6 month (follow-up period) compared to baseline ] HbA1c in % Changes in fasting plasma glucose (FPG) level [ Time Frame: at 3 month (end of treatment) and 6 month (follow-up period) compared to baseline ] FPG in mmol/L. The primary main outcomes were the change of HbA1c and fasting plasma glucose (FPG).	Body Mass Index C reactive protein Change in beta-cell function	Efficacy > Patient Assessment Instruments (Efficacy) Efficacy > Inflammatory Assessment Efficacy > Clinical Response	HOMA-2IR [ Time Frame: at 3 month (end of treatment) and 6 month (follow-up period) compared to baseline ] This model can be calculated using the software supplied by the Oxford Centre for Diabetes Endocrinology and Metabolism available at http://www.dtu.ox.ac.uk/homacalculator/index.php insulin sensitivity (%S) [ Time Frame: at 3 month (end of treatment) and 6 month (follow-up period) compared t…	2023-02-01	Actual	1.94	Actual	2023-04-01	Actual	9	Actual	2023-12-31	Actual	2023-12-31	Actual	2024-05-11	Actual
460373	ChiCTR2300068701 TrialTroveID-460373	Intervention with Lactobacillus paracase on children with obesity: a randomized double-blind clinical study	IV	Planned	Metabolic/Endocrinology	Metabolic/Endocrinology: Obesity	Children and adolescents; Obese; Overweight	Obesity	Trialtrove	(Other Hospital/Academic/Medical Center)	Sponsor	Academic					probiotic therapy	Microbiome modulator		Nutritional supplement	Small molecule > Synthetic small molecule						ARHGEF7	Prognostic	To explore the intervention effect and safety of Lactobacillus paracei on obesity in children, and to provide clinical medical evidence for the application of Lactobacillus paracei in weight loss in obese children; To explore the effects of Lactobacillus paracei on glucose and lipid metabolism, intestinal microecology and immune regulation in obese children, and explore the molecular mechanism be…	Fasting blood glucose Treatment compliance	Efficacy > Glucose Measurements HEOR > Compliance	Primary indicator: Compliance Diet and exercise physique Fasting blood glucose Fasting insulin Liver and kidney function routine blood test Routine urine test Fecal routine Dual-energy X-ray body fat detection Body composition Abdominal ultrasound				2023-01-01	Anticipated							2023-12-31	Anticipated
457630	22-SM-12-WL-001 NCT05710055 TrialTroveID-457630	A Randomized, Double-blind, Controlled Trial to Evaluate the Efficacy on Overweight With Oral Supplemenation of Probiotics and Prebiotics	IV	Completed	Metabolic/Endocrinology	Metabolic/Endocrinology: Obesity	(N/A); Overweight	Obesity	Trialtrove	(Other Hospital/Academic/Medical Center)	Sponsor	Academic					prebiotic therapy	Microbiome modulator		Nutritional supplement	Small molecule > Synthetic small molecule						ANGPTL4; L1CAM; Leptin; RPS10	Diagnostic; Predictive; Predisposing; Prognostic	The goal of this interventional study is to evaluate the efficacy of probiotics with prebiotics on overweight. To evaluate whether there is significant improvement on overweight for participants in the study product of probiotics with prebiotics.			Change of Weight [ Time Frame: baseline day 0, day 60 ] Change of Weight in Kg by Inbody S10 from baseline to 2 months	Apolipoprotein B48 C reactive protein Lipid Profile Liver function Serum lipids Total cholesterol level in dyslipidemia	Efficacy > Lipid Levels Efficacy > Inflammatory Assessment Efficacy > Lipid Levels Safety/Toxicity > Laboratory Measurements (Safety/Toxicity) Safety/Toxicity > Laboratory Measurements (Safety/Toxicity) Efficacy > Laboratory Measurements (Efficacy)	Blood lipids - Total Cholesterol Level [ Time Frame: baseline day 0, visit 1 day 30, visit 2 day 60, visit 3 day 90 ] Blood lipids - Total Cholesterol level of blood test in mmol/L and range of 0.56-17mmol/L for each visit interval Blood Sugar Level [ Time Frame: baseline day 0, visit 1 day 30, visit 2 day 60, visit 3 day 90 ] Blood sugar level of blood test in mmol/L and range of 3.9-6.1mmol/L f…	2023-02-06	Actual	1.74	Actual	2023-03-31	Actual	0.99	Actual	2023-04-30	Actual	2023-04-30	Actual
453040	65117022.1.0000.0119 NCT05676229 TrialTroveID-453040	The Use of a Probiotic Blend in Reducing Anthropometric Measurements and Improving Biochemical Parameters in Adults With Overweight and/or Obese	II	Completed	Metabolic/Endocrinology	Metabolic/Endocrinology: Obesity	Obese; Overweight	Obesity	Trialtrove	(Other Hospital/Academic/Medical Center)	Sponsor	Academic					probiotic therapy	Microbiome modulator		Nutritional supplement	Small molecule > Synthetic small molecule								To Evaluate The Use of a Probiotic Blend in Reducing Anthropometric Measurements and Improving Biochemical Parameters in Adults With Overweight and/or Obese			Body fat composition by Bioelectrical impedance analysis [ Time Frame: three months ] By Bioelectrical impedance analysis (BIA). This is a method for estimating body composition, in particular body fat and muscle mass, where a weak electric current flows through the body and the voltage is measured in order to calculate impedance (resistance) of the body.	Gastrointestinal symptoms High-density lipoprotein Low-density lipoprotein Quality of Life Serum lipids SF-36 Total cholesterol level in dyslipidemia Triglyceride	Safety/Toxicity > Cardiac Measures/Events Efficacy > Lipid Levels Efficacy > Lipid Levels HEOR > Health-Related Quality Of Life Safety/Toxicity > Laboratory Measurements (Safety/Toxicity) HEOR > Health-Related Quality Of Life (Patient Reported Outcomes) (HEOR) Efficacy > Laboratory Measurements (Efficacy) Efficacy > Lipid Levels	Total cholesterol by blood analyses [ Time Frame: three months ] biochemical analyses before and after inclusion: Total cholesterol to be carried out in a reference laboratory. Total cholesterol will be measured in mg/dL quality of life questionnaire score [ Time Frame: three months ] quality of life and improvement of gastrointestinal symptoms by SF-36 scale (It comprises 36 questions that cover…	2023-01-11	Actual							2023-01-11	Anticipated	2023-12-30	Anticipated
452926	2411 NCT05671731 TrialTroveID-452926	The Effect of Combining Prebiotic Treatment With a Diet/Physical Activity Educational Program on Body Composition and Intestinal Microbiota in 4th and 5th Grade Children	IV	Completed	Metabolic/Endocrinology	Metabolic/Endocrinology: Obesity	Children and adolescents	Obesity	Trialtrove	(Other Hospital/Academic/Medical Center)	Sponsor	Academic					behavioral therapy calcium prebiotic therapy	Not applicable Phosphate antagonist Microbiome modulator		Miscellaneous Nutritional supplement; Osteoporosis treatment Nutritional supplement	Small molecule > Synthetic small molecule Small molecule > Synthetic small molecule Small molecule > Synthetic small molecule								To determine the feasibility, acceptability, and initial efficacy of combining prebiotic (Beneo Synergy 1) and calcium treatment with Project FUN (an online nutrition and physical activity program) on body composition and intestinal microbiota among 4th and 5th grade children whose social determinants placed them at higher risk for obesity. This aim was addressed through testing the following hyp…	Body Mass Index	Efficacy > Patient Assessment Instruments (Efficacy)	Body mass index percentile mean change from baseline after 12 weeks [ Time Frame: Pre and after 12-week intervention ] Weights to the nearest tenth of a pound were collected using a Seca model 8761321004 scale. Heights in stocking feet were measured to the nearest hundredth of an inch with a stadiometer (Seca Model 213, Hanover, MD, USA). Body mass index percentile was calculated using the Center…	Microbiome	Efficacy > Clinical Response	Body fat percentage mean change from baseline after 12 weeks [ Time Frame: Pre and after 12-week intervention ] Measured with the Omron HBF-306C hand-held bioimpedance monitor Gut microbiota mean change from baseline after 12 weeks (Intervention group only) [ Time Frame: Pre and after 12-week intervention ] Genomic markers of stool samples were analyzed by Roche 454 pyrosequencing of fecal 16S rD…	2012-11-13	Actual	1.91	Actual	2013-01-10	Actual	3	Actual	2013-04-11	Actual	2013-04-11	Actual
451707	E-20-5503 NCT05667038 TrialTroveID-451707	Effect of Multi-Strain Probiotics as an Anti-Obesity Among Overweight and Obese Saudi Adults	III	Completed	Metabolic/Endocrinology	Metabolic/Endocrinology: Obesity	Obese; Overweight	Obesity; Overweight	Trialtrove	(Other Hospital/Academic/Medical Center)	Sponsor	Academic					probiotic therapy	Microbiome modulator		Nutritional supplement	Small molecule > Synthetic small molecule								To investigate the effectiveness of probiotics as a supplementation to treat obesity through regulating microbiota host metabolism. This study expects that the multi-strain probiotic product will induce beneficial changes in gut microbiota including reduction in weight, especially the visceral fat, which leads to reduction in systemic inflammatory state associated with fat accumulation.			waist circumference [Time Frame: 3 months] The primary outcome in this study is the difference in waist circumference between groups.				2022-03-03	Actual	14.04	Actual	2023-05-04	Actual	3	Actual	2023-08-03	Actual	2023-08-30	Actual
451092	ChiCTR2200066953 TrialTroveID-451092	The efficacy and safety of fecal microbiota transplantation in the treatment of overweight/obese patients with polycystic ovary syndrome	I	Planned	Metabolic/Endocrinology	Metabolic/Endocrinology: Obesity	Obese; Obese with other comorbidities; Overweight	Obesity	Trialtrove	(Other Hospital/Academic/Medical Center)	Sponsor	Academic					behavioral therapy fecal bacteriotherapy	Not applicable Microbiome modulator, faecal		Miscellaneous Alimentary/Metabolic, other	Small molecule > Synthetic small molecule Small molecule > Synthetic small molecule						AMH	Diagnostic; Predictive; Predisposing; Prognostic	To study the effect of FMT on weight loss and dynamic changes of intestinal flora composition and diversity in obese/overweight PCOS patients.	Microbiome	Efficacy > Clinical Response	weight Intestinal flora Measure time point of outcome:M0、M3	Alanine aminotransferase (ALT) response Creatinine kinase level DEXA Fibroscan Follicle Stimulating Hormone level High-density lipoprotein Leutinizing hormone Low-density lipoprotein Serum estradiol level Serum lipids Triglyceride Uric acid level	Efficacy > Laboratory Measurements (Efficacy) Safety/Toxicity > Laboratory Measurements (Safety/Toxicity) Efficacy > Imaging Efficacy > Imaging Efficacy > Hormone Measurements Efficacy > Lipid Levels Efficacy > Hormone Measurements Efficacy > Lipid Levels Efficacy > Hormone Measurements Safety/Toxicity > Laboratory Measurements (Safety/Toxicity) Efficacy > Lipid Levels Efficacy > Laboratory Measu…	waist hipline E2 FSH LH T PRL P AMH Glu insulin serum cholesterol triglyceride HDL LDL HOMA-IR menstrual cycle Ovulation Androstenedione DHEA Sex hormone binding protein DXA fibro scan creatinine ALT AST Urea nitrogen uric acid Gynecologic ultrasound	2023-01-01	Anticipated	11.97	Anticipated	2023-12-31	Anticipated	24.03	Anticipated	2025-12-31	Anticipated
448415	DIVINE NCT05623007 TrialTroveID-448415	Dietary Modulation of Gut Microbiota on Nutritional Status and COVID-19 Infection in Adolescents: Gut-Lung-Axis	IV	Open	Metabolic/Endocrinology	Metabolic/Endocrinology: Obesity	Children and adolescents; Obese; Overweight	Obesity	Trialtrove	(Other Hospital/Academic/Medical Center) (Other government agency)	Sponsor Collaborator	Academic Government					probiotic therapy	Microbiome modulator		Nutritional supplement	Small molecule > Synthetic small molecule	behavioral therapy	Not applicable		Miscellaneous	Small molecule > Synthetic small molecule	BDNF; OCLN	Diagnostic; Predictive; Prognostic	To investigate the effect of dietary modulation of overweight and obese adolescent's gut microbiota through probiotic supplementation combined with healthy eating and physical activity counseling and psychosocial stimulation on nutritional status and antibody response to COVID-19 vaccination			BMI-for-age z-scores (BAZ) Immunoglobulin G (IgG) specific to SARS-COV-2 titer concentrations	Abdominal Fat Measurement Calprotectin Fatty acids Hemoglobin level Hemoglobin Immunogenicity Microbiome Mortality Neutralizing antibody response Quality of Life Wechsler Intelligence Scale for Children	Efficacy > Clinical Response Efficacy > Inflammatory Assessment Efficacy > Laboratory Measurements (Efficacy) Efficacy > Blood Measures (Efficacy) Safety/Toxicity > Laboratory Measurements (Safety/Toxicity) Safety/Toxicity > Adverse Drug Reactions Efficacy > Clinical Response Efficacy > Clinical Failure (Efficacy) Efficacy > Immunological Response HEOR > Health-Related Quality Of Life Efficacy > …	α-gut microbiota diversity Change in α-diversity measured by 1) Chao1, 2) phylogenetic diversity, and 3) the Shannon index. 20 weeks β-gut microbiota diversity Change in β -diversity: as the variability in community composition (the identity of taxa observed) among samples 20 weeks Monoclonal antibody affinity against SARS-COV-2 Change in equilibrium dissociation constant (KD) of monoclonal antib…	2022-11-01	Actual	24.95	Anticipated	2024-11-29	Anticipated	5	Anticipated	2025-04-30	Anticipated	2025-12-30	Anticipated
446497	PACTR202210705998795 TrialTroveID-446497	Effects of prebiotic and probiotic supplementation on Weight Loss, psychological profile and metabolic parameters in obese subjects	IV	Completed	Metabolic/Endocrinology	Metabolic/Endocrinology: Obesity	Obese; Overweight	Obesity	Trialtrove	(Other Cooperative Group)	Sponsor	Cooperative Group					probiotic therapy	Microbiome modulator		Nutritional supplement	Small molecule > Synthetic small molecule	prebiotic therapy	Microbiome modulator		Nutritional supplement	Small molecule > Synthetic small molecule	insulin	Diagnostic; Predictive; Predisposing; Prognostic	To evaluate the effects of a probiotic supplement containing bifidobacteruim, lactobacillus strains and a prebiotic supplement by carob on the changes in body composition and metabolic biomarkers in subjects with obesity	Weight loss	Efficacy > Clinical Response	weight loss measured after 1 month			other anthropometric parameters for 1 month	2022-06-01	Actual	2.96	Actual	2022-08-30	Actual	1	Actual	2022-09-29	Actual
443786	ChiCTR2200064156 TrialTroveID-443786	Effect of Synbiotics on Reducing Body Fat in Obese People	IV	Completed	Metabolic/Endocrinology	Metabolic/Endocrinology: Obesity	Obese; Overweight	Obesity	Trialtrove	(Other Hospital/Academic/Medical Center)	Sponsor	Academic					probiotic therapy	Microbiome modulator		Nutritional supplement	Small molecule > Synthetic small molecule						CCK	Diagnostic; Predisposing; Prognostic	To evaluate the effect of Synbiotics on reducing body fat of obese people	Body Mass Index	Efficacy > Patient Assessment Instruments (Efficacy)	Outcome： Body fat percentage BMI	Fasting blood glucose Hemoglobin A1c percentage Microbiome	Efficacy > Glucose Measurements Efficacy > Blood Measures (Efficacy) Efficacy > Clinical Response	Intestinal flora Body fat weight Muscle weight waist blood fat hipline Fasting blood glucose insulin glycosylated hemoglobin Inflammatory factor Total antioxidant level Glutathione Glutathione peroxidase Superoxide dismutase Serum hormone Intestinal Metabolites Blood Metabolites	2022-09-24	Actual	0.85	Anticipated	2022-10-20	Anticipated	3.42	Anticipated	2023-02-01	Actual			2024-11-27	Actual
442406	NCT05541003 Pro2022000828 PWSGUT TrialTroveID-442406	Understanding the Role of Gut Microbiota in Hyperphagia in Prader-Willi Syndrome	II	Completed	Metabolic/Endocrinology	Metabolic/Endocrinology: Obesity	Obese; Obese with other comorbidities; Overweight	Hyperphagia; Obesity; Prader-Willi Syndrome; Syndrome	Trialtrove	(Other Hospital/Academic/Medical Center)	Sponsor	Academic					NBT-NM108	Microbiome modulator	Unspecified	Antiviral, other	Natural product						GPSM2; insulin	Diagnostic; Predictive; Predisposing; Prognostic	To use a high-fiber supplementation, an intervention known to create shifts in the gut microbiota towards a healthier structure, to explore the relationship between gut microbiota, appetite control and feeding behavior in PWS patients.	Microbiome	Efficacy > Clinical Response	Gut microbiota composition [ Time Frame: Weeks 0 ] Network analysis will be employed to identify guild-level structure in the gut microbiota. When supplemented with dietary fiber, gut bacteria exhibited co-abundance patterns and formed genome interaction groups (GIGs) or "guilds" (an ecological group in which members exploit an environmental resource in a similar way and show co-abundant behavior…	Appetite Likert scale Magnetic Resonance Imaging	Efficacy > Symptom Assessment Efficacy > Patient Assessment Instruments (Efficacy) Efficacy > Imaging	Weight [ Time Frame: Week 0 ] Weight in lbs Weight [ Time Frame: Week 1 ] Weight in lbs Weight [ Time Frame: Week 2 ] Weight in lbs Weight [ Time Frame: Week 3 ] Weight in lbs Weight [ Time Frame: Week 4 ] Weight in lbs Ghrelin level [ Time Frame: Week 0 and week 4 ] fasting and post-prandial hormone level measured in mg/dl Ghrelin level [ Time Frame: Week 4 ] fasting and post-prandial hormone le…	2022-11-14	Actual	5.46	Actual	2023-04-29	Actual	1	Actual	2023-05-29	Actual	2023-05-30	Actual	2024-06-16	Actual
435937	NCT05440630 Obelix PCTB202015 TrialTroveID-435937	Efficacy and Safety of Probiotic Strain Bifidobacterium Animalis Subsp. Lactis CECT 8145 Probiotic in the Reduction of Abdominal/Visceral Fat in Overweight and Obese Patients: Double-blind, Randomised, Placebo-controlled Trial	IV	Terminated	Metabolic/Endocrinology	Metabolic/Endocrinology: Obesity	Obese; Overweight	Obesity	Trialtrove	Archer-Daniels-Midland (Other Cooperative Group)	Sponsor Collaborator	Natural products, OTC, cosmetics Cooperative Group	United States	IL	Chicago	60601	probiotic therapy	Microbiome modulator		Nutritional supplement	Small molecule > Synthetic small molecule						insulin	Diagnostic; Predictive; Predisposing; Prognostic	To investigate the effect of a probiotic (live bacteria), postbiotic (heat-treated bacteria) on obesity parameters	Abdominal Fat Measurement Magnetic Resonance Imaging	Efficacy > Clinical Response Efficacy > Imaging	Primary Outcome Measures : Change in abdominal/visceral fat area [ Time Frame: 0 week to 16 week ] Difference in abdominal visceral fat area on MRI from baseline (V1) to 4 months of product intake (V4) within and between groups.	Body Mass Index Cortisol level Diastolic blood pressure Fat mass change High-density lipoprotein Lipid Profile Low-density lipoprotein Magnetic Resonance Imaging Serum lipids Total cholesterol level in dyslipidemia Triglyceride Very low-density lipoprotein measurements Weight change	Efficacy > Patient Assessment Instruments (Efficacy) Efficacy > Hormone Measurements Efficacy > Hemodynamic Parameters Efficacy > Clinical Response Efficacy > Lipid Levels Efficacy > Lipid Levels Efficacy > Lipid Levels Efficacy > Imaging Safety/Toxicity > Laboratory Measurements (Safety/Toxicity) Efficacy > Laboratory Measurements (Efficacy) Efficacy > Lipid Levels Efficacy > Lipid Levels Effica…	Secondary Outcome Measures : Change in abdominal subcutaneous fat area [ Time Frame: 0 week to 16 week ] Difference in abdominal subcutaneous fat area on MRI from baseline (V1) to 4 months of product intake (V4) within and between groups. Change in body composition [ Time Frame: 0 week to 16 week ] Difference in total body fat mass (kg) from baseline to 4 months of product intake within and betwe…	2022-07-01	Anticipated	11.97	Anticipated	2023-06-30	Anticipated	4	Anticipated	2023-10-30	Anticipated	2023-10-30	Anticipated
435192	KOBI NCT05428137 PCTB202014 TrialTroveID-435192	Randomized, Double Blind, Placebo Controlled Study to Evaluate the Safety and Efficacy of a Live and Heat Treated Bacteria Strain on Body Composition in Overweight Individuals	II	Open	Metabolic/Endocrinology	Metabolic/Endocrinology: Obesity	Obese; Overweight	Obesity	Trialtrove	Archer-Daniels-Midland	Sponsor	Natural products, OTC, cosmetics	United States	IL	Chicago	60601	probiotic therapy	Microbiome modulator		Nutritional supplement	Small molecule > Synthetic small molecule								To investigate the safety and efficacy of live and heat treated bacteria on body composition of overweight individuals	Abdominal Fat Measurement	Efficacy > Clinical Response	Primary Outcome Measures : Change in visceral fat area [ Time Frame: From week 0 to Week 16 ] Difference in visceral fat area (cm^2) measured using CT from week 0 to week 16	DEXA Fat mass change High-density lipoprotein Low-density lipoprotein Microbiome Patient Health Questionnaire-9: Depression scale Serum lipids	Efficacy > Imaging Efficacy > Clinical Response Efficacy > Lipid Levels Efficacy > Lipid Levels Efficacy > Clinical Response Efficacy > Patient Assessment Instruments (Patient Reported Outcomes) Safety/Toxicity > Laboratory Measurements (Safety/Toxicity)	Secondary Outcome Measures : Change in body weight [ Time Frame: Week 0, Week 12, Week 16 ] Body weight (kg) will be assessed at week 0, Week 12, Week 16 Change in waist circumference [ Time Frame: Week 0, Week 12, Week 16 ] Change in waist circumference (cm) at week 0, week 12 and week 16 Change in body fat composition [ Time Frame: Week 0, Week 12, Week 16 ] Change in body fat composition using…	2024-07-01	Actual	1.02	Anticipated	2024-08-01	Anticipated	4	Anticipated	2024-12-31	Anticipated	2024-12-31	Anticipated
433993	NCT05405205 Slim-LfX2-2021 TrialTroveID-433993	Effect of a Synbiotic on Body Fat Mass, Weight Management, Traits of Metabolic Syndrome and Gut Permeability in Individuals With Abdominal Overweight: a Randomised, Controlled, Double-blind Clinical Study	IV	Completed	Metabolic/Endocrinology	Metabolic/Endocrinology: Obesity	Obese; Overweight	Body Weight; Obesity	Trialtrove	Slimbiotics	Sponsor	Natural products, OTC, cosmetics	Austria				probiotic therapy	Microbiome modulator		Nutritional supplement	Small molecule > Synthetic small molecule						CKAP2; HOXB2; insulin; KRT7; KRT8	Diagnostic; Predictive; Predisposing; Prognostic	To evaluate the effect of a synbiotic consisting of three different strains of Lactobacillus fermentum and acacia gum (gum arabic) was compared with a probiotic formulation containing identical strains on body fat mass, body weight management, traits of metabolic syndrome and gut permeability in individuals who are abdominally overweight To provide evidence of an effect of a probiotic composed of…	Fat mass change	Efficacy > Clinical Response	Primary Outcome Measures : Body Fat Mass [ Time Frame: 12 weeks ] Body Fat Mass (BFM) as assessed by bioelectrical impedance analysis (BIA) (alteration V3-V1; synbiotic versus placebo	Abdominal Fat Measurement Body Mass Index Fasting plasma glucose	Efficacy > Clinical Response Efficacy > Patient Assessment Instruments (Efficacy) Efficacy > Glucose Measurements	Secondary Outcome Measures : Visceral Adiposity Index [ Time Frame: 12 weeks ] Visceral Adiposity Index (VAI) after Amato et al. Diabetes Care 33:920-922, 2010: (Females: VAI = WC / (36.58 + (1.89 × BMI)) × (TG/0.81) × (1.52/HDL)), (Males: VAI = (WC / (39.68 + (1.88 × BMI)) × (TG/1.03) × (1.31/HDL Other Outcome Measures: HOMA-IR [ Time Frame: 12 weeks ] HOMA-IR (Homeostasis Model Assessment (HOMA…	2021-06-08	Actual	7.76	Actual	2022-01-30	Actual	3	Actual	2022-05-01	Actual	2022-08-31	Anticipated	2023-07-05	Actual
433432	2021-01-022 KCT0007142 TrialTroveID-433432 WCFA19	A 12 week, Multicenter, Randomized, Double Blind, Placebo Controlled Clinical Trial for the Evaluation of the Efficacy and Safety of W CFA19 on Reducing Body Fat	IV	Completed	Metabolic/Endocrinology	Metabolic/Endocrinology: Obesity	Obese; Overweight	Obesity	Trialtrove	Pharmsville	Sponsor	Natural products, OTC, cosmetics	South Korea		Seoul	07793	probiotic therapy	Microbiome modulator		Nutritional supplement	Small molecule > Synthetic small molecule						insulin; Leptin	Diagnostic; Predictive; Predisposing; Prognostic	To evaluate the effectiveness and safety of body fat reduction compared to controls when weisella confusa WIKIM51 is ingested for overweight or obese factors	Fat mass change	Efficacy > Clinical Response	Outcome: Fat mass Timepoint: baseline compasion before and after taking after 12 weeks.	Abdominal Fat Measurement Body Mass Index C reactive protein DEXA High-density lipoprotein Low-density lipoprotein Serum lipids Total cholesterol level in dyslipidemia Triglyceride	Efficacy > Clinical Response Efficacy > Patient Assessment Instruments (Efficacy) Efficacy > Inflammatory Assessment Efficacy > Imaging Efficacy > Lipid Levels Efficacy > Lipid Levels Safety/Toxicity > Laboratory Measurements (Safety/Toxicity) Efficacy > Laboratory Measurements (Efficacy) Efficacy > Lipid Levels	Outcome: Weight Outcome: Waist circumference, hip circumference, waist/hip circumference ratio Outcome: Body Mass Index Outcome: Fat free mass(Result of DEXA) Outcome: Internal Fat Area, Subcutaneous Fat Area, Total Abdominal Fat Area, Internal/Subcutaneous Fat Area Ratio Outcome: Total Cholesterol , HDL Cholesterol, LDL Cholesterol, Triglyceride Outcome: hsCRP;High sensitivity C-reactive protein…	2021-06-14	Actual	3.35	Actual	2021-09-24	Actual	3	Actual	2021-12-24	Actual
433409	ACTRN12622000696796 TrialTroveID-433409	Evaluation of the synergistic effect of a new probiotic concept and octacosanol in the treatment of obesity and associated comorbidities in overweight and obese women	IV	Completed	Metabolic/Endocrinology	Metabolic/Endocrinology: Obesity	Obese; Obese with dyslipidemia; Obese with hypertension; Overweight	Obesity	Trialtrove	(Other Hospital/Academic/Medical Center)	Sponsor	Academic					probiotic therapy natural product	Microbiome modulator Not applicable		Nutritional supplement Undisclosed	Small molecule > Synthetic small molecule Small molecule > Synthetic small molecule						CC2D1A; CRP; insulin; insulin A1C; TNF	Diagnostic; Predictive; Predisposing; Prognostic	To evaluate the synergistic effect of a new probiotic concept and octacosanol in the treatment of obesity and associated comorbidities in overweight and obese women The aim of this study is to assess the effect of probiotics and octacosanol on anthropometric parameters, biochemical parameters (lipid status, glucose level, etc.), inflammatory parameters, epigenetics, changes in intestinal microbio…	Body Mass Index C reactive protein Hemoglobin A1c percentage Lipid Profile	Efficacy > Patient Assessment Instruments (Efficacy) Efficacy > Inflammatory Assessment Efficacy > Blood Measures (Efficacy) Efficacy > Lipid Levels	Change of anthropometric parameters: body weight - using scale with bioelectrical impedance analysis technology body height- using stadiometer body mass index - using scale with bioelectrical impedance analysis technology waist and hip circumference - using a tape measure Timepoint: 90 days after intervention commencement Changes of biochemical parameters (lipid status, glucose, hemoglobin A1c an…	Adverse Events	Safety/Toxicity > Adverse Drug Reactions	-Changes in the composition of the fecal microbiota - feces assay Timepoint: 90 days after intervention commencement -leukocyte typing - flow cytometry (serum/plasma assay) Timepoint: 90 days after intervention commencement -changes in epigenetics - PCR (blood sample) Timepoint: 90 days after intervention commencement -side effects - adverse events were assessed by interviews with participants at…	2020-06-10	Actual	23.9	Actual	2022-06-07	Actual	6.11	Actual	2022-12-10	Actual			2024-07-15	Actual
432761	MIFOOD NCT05353504 TrialTroveID-432761	CRC 1052/3 - Obesity Mechanisms, Project A1: Targeting Neurobehavioral Determinants of Obesity	IV	Open	Metabolic/Endocrinology	Metabolic/Endocrinology: Obesity	Obese; Overweight	Obesity	Trialtrove	(Other Hospital/Academic/Medical Center) German Research Foundation	Sponsor Collaborator	Academic Academic					behavioral therapy prebiotic therapy	Not applicable Microbiome modulator		Miscellaneous Nutritional supplement	Small molecule > Synthetic small molecule Small molecule > Synthetic small molecule						Glucagon; IL6; insulin; insulin A1C; Leptin; OSTF1; TNF	Diagnostic; Predictive; Predisposing; Prognostic	To test the hypothesis that a microbiome-changing dietary intervention improves food decision-making and to determine the underlying microbiotal and metabolic mechanisms.	Likert scale Magnetic Resonance Imaging	Efficacy > Patient Assessment Instruments (Efficacy) Efficacy > Imaging	blood-oxygenation-level-dependent (BOLD) activity during food wanting [ Time Frame: 6 months ] BOLD-acitvity will be measured using event-related echo-planar T2*-weighted magnetic resonance imaging (MRI) during food wanting task according to previously described procedures (details of preprocessing at: https://osf.io/ynkxw). Onsets of food and art stimuli presentation will be modelled as separate…	Appetite Bile acid profile Body Mass Index C reactive protein Fatty acids Functional Magnetic Resonance Imaging Hemoglobin A1c percentage Likert scale Magnetic Resonance Imaging Microbiome Satiety Waist to hip ratio	Efficacy > Symptom Assessment Efficacy > Laboratory Measurements (Efficacy) Efficacy > Patient Assessment Instruments (Efficacy) Efficacy > Inflammatory Assessment Efficacy > Laboratory Measurements (Efficacy) Efficacy > Imaging Efficacy > Blood Measures (Efficacy) Efficacy > Patient Assessment Instruments (Efficacy) Efficacy > Imaging Efficacy > Clinical Response Efficacy > Symptom Assessment Ef…	microbial alpha and beta diversity [ Time Frame: 6 months ] Changes in alpha and beta diversity assessed using 16S rRNA sequencing of stool samples fMRI BOLD activity memory performance [ Time Frame: 6 months ] BOLD-acitvity will be measured using event-related echo-planar T2*-weighted magnetic resonance imaging (MRI) during food wanting and food memory recognition tasks according to previously d…	2022-03-08	Actual	27.6	Anticipated	2024-06-25	Anticipated	6	Anticipated	2024-12-31	Anticipated	2026-12-31	Anticipated
431265	NCT05358301 PRO-Weight-Control TrialTroveID-431265	Novel Strategies for Obesity Prevention and Management With the Probiotic Lactiplantibacillus Plantarum IMC 510 (PRO-Weight-Control Study)	IV	Completed	Metabolic/Endocrinology	Metabolic/Endocrinology: Obesity	Obese; Overweight	Obesity	Trialtrove	(Other Hospital/Academic/Medical Center)	Sponsor	Academic					probiotic therapy	Microbiome modulator		Nutritional supplement	Small molecule > Synthetic small molecule								To investigate whether a probiotic supplementation with Lactiplantibacillus Plantarum IMC 510 could be beneficial for the weight reduction of people with obesity.	Weight loss	Efficacy > Clinical Response	Primary Objectives: To evaluate weight reduction in obese and/or overweight subjects after 3 months of treatment with probiotic or placebo. Body weight [ Time Frame: 2 months ] Changes of body weight from baseline assessed through a balance	Alanine aminotransferase (ALT) response Bile acid profile Body Mass Index Clinical Global Impression Creatinine kinase level Fat mass change Fatty acids Gastrointestinal symptoms Hemoglobin level Hemoglobin Microbiome Serum lipids Total cholesterol level in dyslipidemia Triglyceride Uric acid level	Efficacy > Laboratory Measurements (Efficacy) Efficacy > Laboratory Measurements (Efficacy) Efficacy > Patient Assessment Instruments (Efficacy) Efficacy > Patient Assessment Instruments (Efficacy) Safety/Toxicity > Laboratory Measurements (Safety/Toxicity) Efficacy > Clinical Response Efficacy > Laboratory Measurements (Efficacy) Safety/Toxicity > Cardiac Measures/Events Efficacy > Blood Measure…	Secondary Objectives: Collection of blood and fecal samples at recruitment, after 3 months of treatment (probiotic or placebo), and after a 1-month final wash out. Measurement of BMI, body circumferences, body composition such as fat mass, lean mass, after 3 months of probiotic or placebo treatment, and after 1 month of wash out Evaluation of general well-being, eating habits and any gastrointest…	2022-01-07	Actual	2.73	Actual	2022-03-31	Actual	3	Actual	2022-06-30	Actual	2022-10-31	Actual	2023-04-11	Actual
430327	IRCT20220315054289N1 IRCT20220315054290N1 TrialTroveID-430327	Assessing the effect of Functional Edible Powder Enriched with Probiotics, Curcumin, or Their Combination on Some Inflammatory Markers, Fasting Blood Glucose, and Blood Pressure in Overweight or Obese Individuals with Metabolic Syndrome: a Randomized, double-blind, controlled clinical trial	III	Planned	Metabolic/Endocrinology	Metabolic/Endocrinology: Obesity	Obese; Obese with diabetes; Obese with dyslipidemia; Obese with hypertension; Overweight	Obesity	Trialtrove	(Other Hospital/Academic/Medical Center)	Sponsor	Academic					probiotic therapy curcumin, Karen pharmaceutical	Microbiome modulator Thromboxane synthase inhibitor; Platelet aggregation inhibitor; Reducing agent; Free radical scavenger		Nutritional supplement Nutritional supplement	Small molecule > Synthetic small molecule Small molecule > Synthetic small molecule						CRP; Leptin; TNF	Diagnostic; Predictive; Predisposing; Prognostic	To Investigate the Effect of Functional Edible Powder Enriched with Probiotics, Curcumin, or Their Combination on Some Inflammatory Markers, Fasting Blood Glucose, and Blood Pressure in Overweight or Obese Individuals with Metabolic Syndrome The aim of this study is to evaluate the effect of oral powder enriched with curcumin and probiotics on appetite, leptin and ghrelin hormones, and some anthr…	Appetite C reactive protein	Efficacy > Symptom Assessment Efficacy > Inflammatory Assessment	Description: Tumor necrosis factor alpha (TNF-a) blood level Timepoint: At the beginning of the study (before the intervention) and the end of the study (8 weeks after the intervention) Description: Interleukin 6 (IL-6) blood level Timepoint: At the beginning of the study (before the intervention) and the end of the study (8 weeks after the intervention) Description: High-sensitivity C-reactive P…	Diastolic blood pressure Fasting blood glucose Lipid Profile Serum lipids	Efficacy > Hemodynamic Parameters Efficacy > Glucose Measurements Efficacy > Lipid Levels Safety/Toxicity > Laboratory Measurements (Safety/Toxicity)	Description: Fasting blood glucose Timepoint: At the beginning of the study (before the intervention) and the end of the study (8 weeks after the intervention) Description: Systolic blood pressure Timepoint: At the beginning of the study (before the intervention) and the end of the study (8 weeks after the intervention) Description: Diastolic blood pressure Timepoint: At the beginning of the stud…	2022-06-22	Anticipated	4.01	Anticipated	2022-10-22	Anticipated	2	Anticipated	2022-12-22	Anticipated
426006	NCT05253768 SETOM TrialTroveID-426006	Safety and Efficacy of Human Microbiota Transplantation for Overweight and Obese Type 2 Diabetes Mellitus ( SETOM ): A Randomized, Double-blind, Placebo-controlled Clinical Study	II	Open	Metabolic/Endocrinology	Metabolic/Endocrinology: Obesity; Metabolic/Endocrinology: Type 2 Diabetes	Comorbid obesity; Diet/Exercise controlled; Insulin-requiring; Obese; Obese with diabetes; Overweight	Diabetes Mellitus; Diabetes Mellitus, Type 2; Obesity; Overweight	Trialtrove	(Other Hospital/Academic/Medical Center)	Sponsor	Academic					fecal bacteriotherapy	Microbiome modulator, faecal		Alimentary/Metabolic, other	Small molecule > Synthetic small molecule	omeprazole esomeprazole magnesium	H+ K+ transporting ATPase inhibitor; ATPase modulator H+ K+ transporting ATPase inhibitor	ATPase H+/K+ transporting subunit alpha ATPase H+/K+ transporting subunit alpha	Antispasmodic; Antiulcer; GI inflammatory/bowel disorders Antispasmodic; Antiulcer; GI inflammatory/bowel disorders; Antiasthma	Small molecule; Small molecule > Synthetic small molecule Small molecule; Small molecule > Synthetic small molecule > Synthetic isomeric	CRP; GPT; SRGN	Diagnostic; Predictive; Predisposing; Prognostic	To evaluate whether the percentage of body weight change from baseline to week 12 is higher than that in the placebo group.	Weight change	Efficacy > Clinical Response	Percentage of change in weight compared with baseline. [ Time Frame: 12 weeks ]	Abdominal Fat Measurement Abdominal pain Adverse Events Body Mass Index C reactive protein Change in beta-cell function Fasting plasma glucose Fat mass change Hemoglobin A1c percentage Low-density lipoprotein Microbiome Nausea Postprandial glucose level Safety and Tolerability Serum lipids Vomiting Waist to hip ratio Weight change	Efficacy > Clinical Response Efficacy > Symptom Assessment Safety/Toxicity > Adverse Drug Reactions Efficacy > Patient Assessment Instruments (Efficacy) Efficacy > Inflammatory Assessment Efficacy > Clinical Response Efficacy > Glucose Measurements Efficacy > Clinical Response Efficacy > Blood Measures (Efficacy) Efficacy > Lipid Levels Efficacy > Clinical Response Safety/Toxicity > Adverse Drug …	Secondary Outcome Measures : The absolute value of change in weight compared with baseline. [ Time Frame: 6,12 weeks ] Proportion of at least 5% reduction in weight. [ Time Frame: 6,12 weeks ] Proportion of at least 10% reduction in weight. [ Time Frame: 12 weeks ] Proportion of at least 15% reduction in weight. [ Time Frame: 12 weeks ] Proportion of patients with HbA1c < 7.0%. [ Time Frame: 12 w…	2024-03-15	Actual	8.55	Anticipated	2024-11-30	Anticipated	3	Anticipated	2025-03-31	Anticipated	2025-12-31	Anticipated
423635	21730 GAMEPLAN NCT05207488 TrialTroveID-423635	Gastrointestinal And Metabolic Effects From a Prebiotic, Lifting, and Aerobic iNtervention (GAMEPLAN)	IV	Completed	Metabolic/Endocrinology	Metabolic/Endocrinology: Obesity	Obese; Overweight	Obesity; Overweight	Trialtrove	(Other Hospital/Academic/Medical Center)	Sponsor	Academic					behavioral therapy prebiotic therapy	Not applicable Microbiome modulator		Miscellaneous Nutritional supplement	Small molecule > Synthetic small molecule Small molecule > Synthetic small molecule						insulin	Diagnostic; Predictive; Predisposing; Prognostic	To determine the independent and combined effects of prebiotic fiber supplementation and exercise on the gut microbiome and human health	Fatty acids Microbiome	Efficacy > Laboratory Measurements (Efficacy) Efficacy > Clinical Response	Primary Outcome Measure: Changes in gastrointestinal microbiota composition [ Time Frame: Baseline & 6-week mark ] Determine the impact of daily consumption of prebiotic combined with regular exercise on the gastrointestinal microbiota compared to control by sequencing the V4 region of the 16S rRNA gene in fecal samples. Changes in gastrointestinal microbial-derived metabolite concentrations [ Ti…	Abdominal Fat Measurement Cognitive function test Fat mass change Hepatic fat level Lipid Profile Serum lipids Triglyceride	Efficacy > Clinical Response Efficacy > Patient Assessment Instruments (Efficacy) Efficacy > Clinical Response Efficacy > Hepatic Measure Efficacy > Lipid Levels Safety/Toxicity > Laboratory Measurements (Safety/Toxicity) Efficacy > Lipid Levels	Secondary Outcome Measures: Changes in fasting glucose [ Time Frame: Baseline & 6-week mark ] Determine the impact of daily consumption of prebiotic combined with regular exercise on fasting glucose compared to control. Changes in fasting insulin [ Time Frame: Baseline & 6-week mark ] Determine the impact of daily consumption of prebiotic combined with regular exercise on fasting insulin compared…	2021-10-01	Actual	22.12	Anticipated	2023-08-05	Anticipated	1.5	Anticipated	2023-09-20	Anticipated	2023-09-20	Anticipated
422932	20210084 NCT05192811 TrialTroveID-422932	Evaluation of the Effects of a Probiotic Strain Lactobacillus Paracasei K56 on Body Fat Reduction in Middle-aged Obese Subjects: A Randomized, Double-Blind, Placebo-Controlled Trial	II	Open	Metabolic/Endocrinology	Metabolic/Endocrinology: Obesity	Obese	Obesity	Trialtrove	Fudan University - Shanghai, China Inner Mongolia Yili Industrial Group Co.	Sponsor Collaborator	Academic Miscellaneous	Mongolia		Hohhot	010110	probiotic therapy	Microbiome modulator		Nutritional supplement	Small molecule > Synthetic small molecule						albumin; PTTG1IP	Diagnostic; Predictive; Predisposing; Prognostic	To investigate the effect of intervention with Lactobacillus paracasei K56 on body fat, metabolic risk markers, inflammatory markers and gut microbiota composition in obesity. To evaluate the fat-reducing effect of the Lactobacillus paracasei K56 by continuously supplementing probiotic or placebo capsules.	Abdominal Fat Measurement	Efficacy > Clinical Response	Primary Outcome Measures: visceral fat area (cm^2) [ Time Frame: 60days ] VFA (cm^2) will be assessed at baseline and after 60days of intervention percent body fat (%) [ Time Frame: 60days ] PBF (%) will be assessed at baseline and after 60days of intervention	Body Mass Index Fasting blood glucose Hemoglobin A1c percentage Lipid Profile Serum lipids Total cholesterol level in dyslipidemia Waist to hip ratio	Efficacy > Patient Assessment Instruments (Efficacy) Efficacy > Glucose Measurements Efficacy > Blood Measures (Efficacy) Efficacy > Lipid Levels Safety/Toxicity > Laboratory Measurements (Safety/Toxicity) Efficacy > Laboratory Measurements (Efficacy) Efficacy > Patient Assessment Instruments (Efficacy)	Secondary Outcome Measures : body weight [ Time Frame: 60days ] Body weight (kg) will be assessed at baseline and after 60days of intervention Body Mass Index BMI [ Time Frame: 60 days ] Body Mass Index (kg/m^2) will be assessed at baseline and after 60days of intervention waist circumference (cm) [ Time Frame: Baseline, 60 days ] will be assessed at baseline and after 60days of intervention hip …	2021-11-18	Actual	2.37	Anticipated	2022-01-29	Anticipated	1.97	Anticipated	2022-03-30	Anticipated	2022-12-01	Anticipated
421568	NCT05170867 RESTART TrialTroveID-421568	The Impact of Hafnia Alvei on Weight Loss and Glycaemic Control After Bariatric Surgery - A Randomized, Triple-blind, Controlled Trial	IV	Closed	Metabolic/Endocrinology	Metabolic/Endocrinology: Obesity; Metabolic/Endocrinology: Type 2 Diabetes	Comorbid obesity; Diabetes and syndrome X; Obese; Obese with diabetes; Obese with dyslipidemia; Obese with hypertension; Obese with other comorbidities; Other comorbidity	Diabetes Mellitus, Type 2; Obesity; Weight Loss	Trialtrove	(Other Hospital/Academic/Medical Center)	Sponsor	Academic					probiotic therapy	Microbiome modulator		Nutritional supplement	Small molecule > Synthetic small molecule						insulin	Diagnostic; Predictive; Predisposing; Prognostic	To investigate the effects of Hafnia alvei HA4597 TM supplementation on weight loss and glycemic control after bariatric surgery. Outcomes will be measured at baseline, and 3, 6, 9 and 12 months after the surgery. To understand the link between dysbiosis and obesity, assessing the effect of Hafnia alvei HA4597™ supplementation as an adjuvant treatment in the context of bariatric surgery for weigh…	Hemoglobin A1c percentage Weight loss	Efficacy > Blood Measures (Efficacy) Efficacy > Clinical Response	Excess weight loss Changes in percentage of excess weight loss from baseline. At visit 1 (Baseline), visit 2 (3 months after bariatric surgery), visit 3 (6 months after bariatric surgery), visit 4 (9 months after bariatric surgery), visit 5 (12 months after bariatric surgery). HbA1c Changes in HbA1c levels (%) from baseline. At visit 1 (Baseline), visit 2 (3 months after bariatric surgery), visit…	Change in beta-cell function Fasting blood glucose Fat mass change Fatty acids High-density lipoprotein Low-density lipoprotein Metabolomic profile Microbiome Quality of Life Serum lipids Total cholesterol level in dyslipidemia	Efficacy > Clinical Response Efficacy > Glucose Measurements Efficacy > Clinical Response Efficacy > Laboratory Measurements (Efficacy) Efficacy > Lipid Levels Efficacy > Lipid Levels Efficacy > Clinical Response Efficacy > Clinical Response HEOR > Health-Related Quality Of Life Safety/Toxicity > Laboratory Measurements (Safety/Toxicity) Efficacy > Laboratory Measurements (Efficacy)	Secondary Outcome Measures: Gut microbiota Changes in gut microbiota from baseline. Bacterial DNA will be extracted from faecal samples. 16S rRNA gene will be sequenced by next-generation sequencing (NGS). All the identified bacterial phyla, genus and species will be expressed in percentage. At visit 1 (Baseline), visit 2 (3 months after bariatric surgery), visit 3 (6 months after bariatric surge…	2022-01-14	Actual	27.81	Actual	2024-05-09	Actual	12.72	Anticipated	2025-05-31	Anticipated	2025-12-31	Anticipated
418966	GDIRB2020-409 KCT0006105 TrialTroveID-418966	A 12-week, Single-centre, Randomised, Double-blinded, Placebo-controlled Study of Fermented Vegetables-derived Lactobacillus plantarum ATG-K2 to Evaluate Efficacy and Safety on Body Fat Reduction	IV	Completed	Metabolic/Endocrinology	Metabolic/Endocrinology: Obesity	Overweight	Obesity	Trialtrove	(Other government agency) AtoGen	Sponsor Sponsor	Government Industry, all other pharma	South Korea		Daejeon	34015	probiotic therapy	Microbiome modulator		Nutritional supplement	Small molecule > Synthetic small molecule						insulin	Diagnostic; Predictive; Predisposing; Prognostic	To evaluate efficacy and safety of fermented vegetables-derived Lactobacillus plantarum ATG-K2 on body fat reduction To to evaluate the efficacy and safety on body fat reduction compared to placebo when consuming fermented vegetables-derived Lactobacillus plantarum ATG-K2 for 12 weeks in overweight adults	Fat mass change	Efficacy > Clinical Response	Body fat mass and percent body fat measured by Dual-energy X-ray absorptiometry Timepoint: week 0, week 12	Abdominal Fat Measurement Body Mass Index Change in beta-cell function Fasting blood glucose Fatty acids High-density lipoprotein Lipid Profile Low-density lipoprotein Serum lipids Total cholesterol level in dyslipidemia Triglyceride	Efficacy > Clinical Response Efficacy > Patient Assessment Instruments (Efficacy) Efficacy > Clinical Response Efficacy > Glucose Measurements Efficacy > Laboratory Measurements (Efficacy) Efficacy > Lipid Levels Efficacy > Lipid Levels Efficacy > Lipid Levels Safety/Toxicity > Laboratory Measurements (Safety/Toxicity) Efficacy > Laboratory Measurements (Efficacy) Efficacy > Lipid Levels	Visceral fat area, subcutaneous fat area, total abdominal fat area, visceral fat/subcutaneous fat area ratio, skeletal muscle index, and fat liver index measured by abdominal computed tomography Timepoint: week 0, week 12 Body weight Timepoint: week 0, week 12 Body mass index Timepoint: week 0, week 12 waist circumference, hip circumference, waist circumference/hip circumference ratio Timepoint: …	2020-12-15	Actual	7.36	Anticipated	2021-07-27	Anticipated	3	Anticipated	2021-10-26	Anticipated
415796	ENDO-7 NCT05073029 TrialTroveID-415796	Personalized Nutrition, Physical Activity and Therapy to Modulate Gut Microbiota: a Randomized Clinical Study to Promote a Healthy Lifestyle in Students	IV	Completed	Metabolic/Endocrinology	Metabolic/Endocrinology: Obesity	(N/A)	Obesity; Vitamin D Deficiency	Trialtrove	(Other Hospital/Academic/Medical Center)	Sponsor	Academic					vitamin D3 behavioral therapy Lactobacillus rhamnosus GG fructo-oligosaccharide	Vitamin D agonist Not applicable Microbiome modulator Unidentified pharmacological activity		Osteoporosis treatment Miscellaneous Nutritional supplement Anticancer, other	Small molecule > Synthetic small molecule Small molecule > Synthetic small molecule Small molecule > Synthetic small molecule Small molecule > Synthetic small molecule								To promote a healthy lifestyle in medical students with personalized nutrition, physical activity and therapy to modulate gut microbiota.			Primary Outcome Measures: Changes in Rathus Assertiveness Schedule [ Time Frame: 90 days compared to baseline ] RAS is consists of 30 questions and is divided into five subgroups, according to the scores: 0-24: very insecure; 25-48: rather unsure than confident; 49-72: average confidence value; 73-96: self-confident and 97-120: overconfident. Changes in test "Diagnosis of situational and personal…	Body Mass Index Diastolic blood pressure Fasting plasma glucose Hemoglobin A1c percentage Serum lipids Total cholesterol level in dyslipidemia	Efficacy > Patient Assessment Instruments (Efficacy) Efficacy > Hemodynamic Parameters Efficacy > Glucose Measurements Efficacy > Blood Measures (Efficacy) Safety/Toxicity > Laboratory Measurements (Safety/Toxicity) Efficacy > Laboratory Measurements (Efficacy)	Secondary Outcome Measures: weight [ Time Frame: at 45 and 90 days compared to baseline ] weight in kg waist circumferences (WC) [ Time Frame: at 45 and 90 days compared to baseline ] WC in cm body mass index (BMI) [ Time Frame: at 45 and 90 days compared to baseline ] weight in kg and height in meters will be combined to report BMI in kg/m^2 muscle mass [ Time Frame: at 45 and 90 days compared t…	2019-02-10	Actual	4.01	Actual	2019-06-12	Actual	2.96	Actual	2019-09-10	Actual	2019-11-10	Actual
415728	IRCT20090822002365N25 TrialTroveID-415728	Effect of synbiotic and/or vitamin D on intestinal microbiome and its relationship with muscle strength, function and body composition in overweight or obese middle-aged women	II/III	Closed	Metabolic/Endocrinology	Metabolic/Endocrinology: Obesity	Obese; Overweight	Obesity	Trialtrove	(Other Hospital/Academic/Medical Center)	Sponsor	Academic					probiotic therapy undisclosed - vitamin D analog	Microbiome modulator Vitamin D agonist		Nutritional supplement Nutritional supplement; Anticancer, other; Dermatological	Small molecule > Synthetic small molecule Small molecule > Synthetic small molecule						RNF112	Diagnostic; Prognostic	To determine the effect of synbiotic and/or vitamin D on intestinal microbiome and its relationship with muscle strength, function and body composition in overweight or obese middle-aged women. At the beginning and at the end of the trial, anthropometric indices, body composition indicators, physical activity level, dietary intake, and quality of life score were measured by trained nutritionists.	Microbiome	Efficacy > Clinical Response	Intestinal microbiome Timepoint: Intestinal microbiome assessment at the beginning of the study and after the intervention (end of week 8)			Muscle strength Timepoint: At the beginning of the study and after the intervention (end of week 8) Muscle function Timepoint: At the beginning of the study and after the intervention (end of week 8) Body composition Timepoint: At the beginning of the study and after the intervention (end of week 8)	2021-04-21	Anticipated	4.07	Anticipated	2021-08-23	Anticipated	2	Anticipated	2021-10-23	Anticipated
411803	AETL/CT/001/2021 CTRI/2021/08/035420 TrialTroveID-411803	A Prospective, Interventional, Randomized, Double-Blind, Parallel, Multi-Arm, Controlled, Phase 2 Clinical Study to Evaluate the Efficacy and Safety of Bacillus coagulans LBSC And Multi-Strain Probiotics in Healthy Overweight and Obese Subjects with the Risks of Type 2 Diabetes Mellitus and Cardiovascular Diseases	II	Completed	Metabolic/Endocrinology	Metabolic/Endocrinology: Obesity; Metabolic/Endocrinology: Type 2 Diabetes	Comorbid obesity; Obese; Overweight; Prediabetes, Impaired Glucose Tolerance	Diabetes Mellitus, Type 2; Glucose Intolerance; Obesity	Trialtrove	Advanced Enzymes Technologies	Sponsor	Natural products, OTC, cosmetics	India				probiotic therapy	Microbiome modulator		Nutritional supplement	Small molecule > Synthetic small molecule								To Evaluate the Efficacy and Safety of Bacillus coagulans LBSC And Multi-Strain Probiotics in Healthy Overweight and Obese Subjects with the Risks of Type 2 Diabetes Mellitus and Cardiovascular Diseases			Primary Outcome: The objective for this study is: To assess and compare the efficacy of B. coagulans LBSC and multi-strain probiotics in alleviating symptoms in healthy overweight and obese subjects with the risks of type 2 diabetes mellitus and cardiovascular diseases. TimePoints: From Screening Visit/ Baseline Visit, (Day -2) to Visit 5, End of Treatment Visit (Day 84)	Quality of Life Safety and Tolerability Vital signs	HEOR > Health-Related Quality Of Life Safety/Toxicity > Safety/Tolerability Safety/Toxicity > Serious Adverse Events	Secondary Outcome: The secondary objective for this study is:1.To assess and compare the efficacy of B. coagulans LBSC and multi-strain probiotics in improving vital signs, clinical parameters and overall quality of life. 2.To assess the safety and tolerability of B. coagulans LBSC and multi-strain probiotics in alleviating symptoms in healthy overweight and obese subjects with the risks of type …	2021-08-20	Actual					2.76	Anticipated
411277	0215-19-ASF NCT05002153 TrialTroveID-411277	The Role of Microbiome in Recurrent Obesity	IV	Terminated	Metabolic/Endocrinology	Metabolic/Endocrinology: Obesity	Obese; Overweight	Obesity; Weight Loss	Trialtrove	(Other Hospital/Academic/Medical Center)	Sponsor	Academic					fecal bacteriotherapy	Microbiome modulator, faecal		Alimentary/Metabolic, other	Small molecule > Synthetic small molecule								To evaluvate the high intensity oral fecal microbiota transplantation from lean healthy donors to prevent weight regain after a successful weight loss intervention.	Microbiome	Efficacy > Clinical Response	Microbiome Profiling [ Time Frame: 1.5 years ] Collection of stool, urine and oral samples for microbiome composition. 16S RNA analysis. Reaching Target Weight [ Time Frame: 1.5 years ] Investigate the effect of FMT administration after reaching target weight (kg) on the recurrent weight regain phenomenon.			Glycemic Response [ Time Frame: 1.5 years ] Performing continuous glucose monitoring (CGM) and oral glucose tolerance test (OGTT) Metabolic Rate [ Time Frame: 1.5 years ] RMR Substrate Utilization [ Time Frame: 1.5 years ] measured by indirect calorimetry	2022-01-01	Anticipated							2023-03-31	Anticipated	2024-12-31	Anticipated
409110	ChiCTR2100048941 NCT04980599 TrialTroveID-409110 ZBao	Effect of a probiotic strain Lactobacillus paracasei K56 on metabolic symptom - a pilot study	II	Completed	Metabolic/Endocrinology	Metabolic/Endocrinology: Obesity	Obese	Obesity	Trialtrove	Fudan University - Shanghai, China Inner Mongolia Yili Industrial Group Co.	Sponsor Collaborator	Academic Miscellaneous	Mongolia		Hohhot	010110	probiotic therapy	Microbiome modulator		Nutritional supplement	Small molecule > Synthetic small molecule						albumin	Diagnostic; Predictive; Predisposing; Prognostic	To study the effect of a probiotic strain Lactobacillus paracasei K56 on metabolic symptom	Abdominal Fat Measurement	Efficacy > Clinical Response	Primary Outcome Measures: percent body fat [ Time Frame: 60days ] percent body fat (%) will be assessed at baseline and after 60days of intervention visceral fat area [ Time Frame: 60days ] visceral fat area (cm^2) will be assessed at baseline and after 60days of intervention	Body Mass Index Fasting blood glucose Hemoglobin A1c percentage Lipid Profile Serum lipids Total cholesterol level in dyslipidemia Waist to hip ratio	Efficacy > Patient Assessment Instruments (Efficacy) Efficacy > Glucose Measurements Efficacy > Blood Measures (Efficacy) Efficacy > Lipid Levels Safety/Toxicity > Laboratory Measurements (Safety/Toxicity) Efficacy > Laboratory Measurements (Efficacy) Efficacy > Patient Assessment Instruments (Efficacy)	Secondary Outcome Measures: Serum Lipid Profile [ Time Frame: 60 days ] Serum total cholesterol(mmol/L),Serum triglycerides(mmol/L),Low-density lipoprotein(mmol/L),High density lipoprotein(mmol/L) will be measured at baseline and after 60days of intervention fasting blood glucose [ Time Frame: 60 days ] fasting blood glucose(mmol/L) will be measured at baseline and after 60days of intervention Gl…	2021-01-10	Actual	5.65	Actual	2021-07-01	Actual	1.97	Actual	2021-08-30	Actual	2021-12-31	Actual
408742	TrialTroveID-408742	Phase 2 study to evaluate the efficacy of Xla1 in obesity and associated metabolic abnormalities and to establish a first proof of concept of Christensenella in Humans	II	Terminated	Metabolic/Endocrinology	Metabolic/Endocrinology: Obesity	(N/A)	Obesity	Trialtrove	Ysopia Therapeutics	Sponsor	Industry, all other pharma	France		Bordeaux	33000	Yso-1	Microbiome modulator, live microorganisms	Unspecified	Alimentary/Metabolic, other; Antiobesity	Biological > Cellular > Cell type > Bacterial cell								To evaluate the efficacy of Xla1 in obesity and associated metabolic abnormalities and to establish a first proof of concept of Christensenella in Humans							2022-12-01	Anticipated
406173	1209/151217 NCT04919850 TrialTroveID-406173	Effect of 60-days Saccharomyces Boulardii and Superoxide Dismutase Supplementation on Body Composition, Hunger Sensation, Pro/Antioxidant Ratio, Inflammation and Hormonal Lipo-metabolic Biomarkers in Obese Adults: a Double-blind, Placebo-controlled Trial	IV	Completed	Metabolic/Endocrinology	Metabolic/Endocrinology: Obesity	Obese	Obesity; Unspecified	Trialtrove	(Other Hospital/Academic/Medical Center)	Sponsor	Academic					probiotic therapy superoxide dismutase analogues	Microbiome modulator Superoxide dismutase stimulant	Unspecified	Nutritional supplement Cardiovascular; Vulnerary; Anti-inflammatory; Neuroprotective; Ophthalmological, other	Small molecule > Synthetic small molecule Biological > Protein						albumin; HMGA2; insulin; Leptin	Diagnostic; Predictive; Predisposing; Prognostic	To assess the effect of a 60-days S. boulardii and SOD supplementation on circulating markers of inflammation, body composition, hunger sensation, pro/antioxidant ratio, hormonal, lipid profile, glucose, insulin and HOMA-IR, in obese adults (BMI 30-35 kg/m2)	Apolipoprotein A Apolipoprotein B Appetite High-density lipoprotein Low-density lipoprotein Satiety Serum lipids Total cholesterol level in dyslipidemia Triglyceride Uric acid level Visual Analog Scale	Efficacy > Lipid Levels Efficacy > Lipid Levels Efficacy > Symptom Assessment Efficacy > Lipid Levels Efficacy > Lipid Levels Efficacy > Symptom Assessment Safety/Toxicity > Laboratory Measurements (Safety/Toxicity) Efficacy > Laboratory Measurements (Efficacy) Efficacy > Lipid Levels Efficacy > Laboratory Measurements (Efficacy) Efficacy > Symptom Assessment (Patient Reported Outcomes)	Primary Outcome Measures : Change on concentration of biochemical parameters for hunger sensation and hormonal status [ Time Frame: Changes from baseline biochemical parameters for hunger sensation and hormonal status at 8 weeks ] Ghrelin (pg/mL), Adiponectin (pg/ml), Peptide YY (pg/ml) Change on concentration of biochemical parameters for hunger sensation and hormonal status [ Time Frame: Change…	Body Mass Index C reactive protein Creatinine kinase level Fat mass change Gammaglutamyl transferase (GGT) Liver function Safety and Tolerability	Efficacy > Patient Assessment Instruments (Efficacy) Efficacy > Inflammatory Assessment Safety/Toxicity > Laboratory Measurements (Safety/Toxicity) Efficacy > Clinical Response Efficacy > Laboratory Measurements (Efficacy) Safety/Toxicity > Laboratory Measurements (Safety/Toxicity) Safety/Toxicity > Safety/Tolerability	Secondary Outcome Measures: Change on concentration of biochemical parameters for nutritional status [ Time Frame: Changes from baseline biochemical parameters for nutritional status at 8 weeks ] Iron (µg/dL) Change on concentration of biochemical parameters for hormonal status [ Time Frame: Changes from baseline biochemical parameters for hormonal status at 8 weeks ] Thyroid Stimulating Hormone …	2018-01-15	Actual							2018-01-28	Actual	2020-06-20	Actual	2021-07-23	Actual
404250	2021LX0021_GY NCT04886778 TrialTroveID-404250	Efficacy and Safety of Low-Carbohydrate Diet Combined With Probiotics for Weight Loss in Male Obese Patients: A Randomized, Double-blind, Placebo, Controlled Clinical Trial.	IV	Completed	Metabolic/Endocrinology	Metabolic/Endocrinology: Obesity	Obese; Overweight	Obesity; Weight Loss	Trialtrove	(Other Hospital/Academic/Medical Center)	Sponsor	Academic					behavioral therapy probiotic therapy	Not applicable Microbiome modulator		Miscellaneous Nutritional supplement	Small molecule > Synthetic small molecule Small molecule > Synthetic small molecule						insulin; ITK; PRSS3	Diagnostic; Predictive; Predisposing; Prognostic	To conduct a randomized, double-blind, placebo-controlled prospective study on the basis of previous research. In order to evaluate the efficacy and safety, as well as the effect on glucose and lipid metabolism of low-carbohydrate diet combined with probiotics in obese participants, the study will last for 12 weeks. At the same time, Magnetic Resonance Imaging (MRI) will be used to clarify change…	Adverse Events Body Mass Index Treatment compliance	Safety/Toxicity > Adverse Drug Reactions Efficacy > Patient Assessment Instruments (Efficacy) HEOR > Compliance	Primary Outcome Measures: Changes in body weight. [ Time Frame: At 12th week after the intervention. ] When measuring height, the subjects are required to take off their shoes, hats, and coats, keep their feet together in an upright position, keep their shoulders, head, and heels close to the ruler, and look straight ahead with the right-angle plate close to the top of the head. The measurement s…	Adverse Events Body Mass Index Fasting blood glucose Hepatic fat level High-density lipoprotein Low-density lipoprotein Magnetic Resonance Imaging Serum lipids Total cholesterol level in dyslipidemia Triglyceride	Safety/Toxicity > Adverse Drug Reactions Efficacy > Patient Assessment Instruments (Efficacy) Efficacy > Glucose Measurements Efficacy > Hepatic Measure Efficacy > Lipid Levels Efficacy > Lipid Levels Efficacy > Imaging Safety/Toxicity > Laboratory Measurements (Safety/Toxicity) Efficacy > Laboratory Measurements (Efficacy) Efficacy > Lipid Levels	Secondary Outcome Measures: Phased changes in body weight at 4th and 8th weeks. [ Time Frame: At 4th and 8th weeks after the intervention. ] When measuring body weight, the subjects are required to take off their shoes, hats, and single clothes for measurement and the measurement standard of body weight is accurate to 0.1kg. All measurements are performed by trained staff. Phased changes in body …	2021-06-01	Actual	5.98	Actual	2021-11-30	Actual	3	Actual	2022-03-01	Actual	2022-03-01	Anticipated
402829	NCT04863313 PREDIABETCAR PREDIABETCARE TrialTroveID-402829	Evaluation of the Effect of the Administration of a Probiotic Formulation on Glycemic Control, Insulin Resistance and the Composition of the Microbiota in Subjects With Prediabetes	IV	Completed	Metabolic/Endocrinology	Metabolic/Endocrinology: Obesity; Metabolic/Endocrinology: Type 2 Diabetes	Comorbid obesity; Obese; Prediabetes, Impaired Glucose Tolerance	Diabetes Mellitus, Type 2; Glucose Intolerance; Obesity; Overweight; Prediabetic State	Trialtrove	(Other Hospital/Academic/Medical Center) (Other government agency) Genbioma Aplicaciones	Sponsor Collaborator Collaborator	Academic Government Natural products, OTC, cosmetics	Spain		Navarre	31191	probiotic therapy	Microbiome modulator		Nutritional supplement	Small molecule > Synthetic small molecule						CC2D1A; insulin	Diagnostic; Predictive; Predisposing; Prognostic	To assess the effect of a new probiotic formulation on glycemic control, insulin resistance and the composition of the fecal microbiota in prediabetic subjects Clinical investigation day 1 (day 1): The volunteer attend the Nutrition Intervention Unit in fasting state. Each volunteer is asked to provide the stool sample and the 72-hour food record questionnaire. Then, anthropometric, body composit…	Hemoglobin A1c percentage	Efficacy > Blood Measures (Efficacy)	Primary Outcomes: Change of blood glycated hemoglobin (HbA1c) concentration from baseline to week 12. [ Time Frame: The Time Frame contains two time points: Clinical Investigation Day 1 (at baseline) compared to Clinical Investigation Day 4 (after 12 weeks of intervention). ] Fasting blood glycated hemoglobin (HbA1c) concentration will be reported in % and in mmol/mol.	Alanine aminotransferase (ALT) response Body Mass Index Fasting blood glucose Fat mass change Gastrointestinal symptoms Heart rate High-density lipoprotein Low-density lipoprotein Microbiome Serum lipids Total cholesterol level in dyslipidemia Triglyceride	Efficacy > Laboratory Measurements (Efficacy) Efficacy > Patient Assessment Instruments (Efficacy) Efficacy > Glucose Measurements Efficacy > Clinical Response Safety/Toxicity > Cardiac Measures/Events Safety/Toxicity > Cardiac Measures/Events Efficacy > Lipid Levels Efficacy > Lipid Levels Efficacy > Clinical Response Safety/Toxicity > Laboratory Measurements (Safety/Toxicity) Efficacy > Laborat…	Change of metagenomic analysis of intestinal microbiota composition from baseline to week 12. [ Time Frame: The Time Frame contains two time points: Clinical Investigation Day 1 (at baseline) compared to Clinical Investigation Day 4 (after 12 weeks of intervention). ] Measured by analyzing the variable regions V3-V4 of the prokaryotic 16S rRNA (ribosomal ribonucleic acid) gene sequences. Change o…	2021-03-11	Actual	13.31	Actual	2022-04-20	Actual	3	Actual	2022-07-20	Actual	2022-12-09	Actual
400951	ABB-MAFL21A NCT04823676 TrialTroveID-400951	Efficacy and Safety of a Probiotic Composition as Adjunct Treatment in the Comprehensive Management of Metabolism-Associated Hepatic Steatosis in Adults	IV	Completed	Metabolic/Endocrinology	Metabolic/Endocrinology: NAFLD; Metabolic/Endocrinology: Obesity	Adults; Comorbid obesity; Obese; Obese with other comorbidities; Overweight; Simple steatosis	Fatty Liver; Non-alcoholic Fatty Liver Disease; Obesity	Trialtrove	Kaneka Corporation/AB Biotics	Sponsor	Natural products, OTC, cosmetics	Japan		Osaka	530-8288	probiotic therapy	Microbiome modulator		Nutritional supplement	Small molecule > Synthetic small molecule						AKR1B10; DPP4; GGT1; GPT; insulin; Leptin; LRP2; TNF	Diagnostic; Predictive; Predisposing; Prognostic	To provide a comprehensive characterization of a particular probiotic formula containing Lactoplantibacillus plantarum (formerly Lactobacillus plantarum) and Levilactobacillus brevis (formerly Lactobacillus brevis) in hepatic function of individuals with NAFL To assess hepatic stiffness via transient elastography (Fibroscan), hepatic function via liver enzymes in serum (ALT, AST, GGT) and liver-s…	Alanine aminotransferase (ALT) response	Efficacy > Laboratory Measurements (Efficacy)	Primary Outcome Measures: Change in alanine amino transferase (ALT) [ Time Frame: change month 2 from baseline ] Change in serum levels (international units/L) of alanine amino transferase (ALT) across the study. Sample obtained through blood sampling Change in alanine amino transferase (ALT) [ Time Frame: change month 4 from baseline ] Change in serum levels (international units/L) of alanine am…	Abdominal Fat Measurement Adverse Events Body Mass Index C reactive protein Fibroscan Hemoglobin A1c percentage Low-density lipoprotein Microbiome Serum lipids Total cholesterol level in dyslipidemia Triglyceride	Efficacy > Clinical Response Safety/Toxicity > Adverse Drug Reactions Efficacy > Patient Assessment Instruments (Efficacy) Efficacy > Inflammatory Assessment Efficacy > Imaging Efficacy > Blood Measures (Efficacy) Efficacy > Lipid Levels Efficacy > Clinical Response Safety/Toxicity > Laboratory Measurements (Safety/Toxicity) Efficacy > Laboratory Measurements (Efficacy) Efficacy > Lipid Levels	Secondary Outcome Measures: Change in hepatic steatosis [ Time Frame: change month 2 from baseline ] Change in the severity of the degree of hepatic steatosis measured by transient elastography with controlled attenuation parameter (Fibroscan CAP) Change in hepatic steatosis [ Time Frame: change month 4 from baseline ] Change in the severity of the degree of hepatic steatosis measured by transien…	2021-03-31	Actual	4.47	Actual	2021-08-14	Actual	4	Actual	2021-12-13	Actual	2022-02-22	Actual
399123	NCT04797442 TrialTroveID-399123 WST001	A Randomized, Double-Blind, Placebo-Controlled, Multicenter Clinical Trial to Evaluate the Effect of Akkermansia Muciniphila WST01 Strain in Patients With Type 2 Diabetes	II	Completed	Metabolic/Endocrinology	Metabolic/Endocrinology: Obesity; Metabolic/Endocrinology: Type 2 Diabetes	Comorbid obesity; Diet/Exercise controlled; Obese; Obese with diabetes; Obese with dyslipidemia; Obese with hypertension; Other comorbidity; Overweight	Diabetes Mellitus; Diabetes Mellitus, Type 2; Obesity; Overweight	Trialtrove	(Other Hospital/Academic/Medical Center)	Sponsor	Academic					probiotic therapy	Microbiome modulator		Nutritional supplement	Small molecule > Synthetic small molecule						CRP; GPT; TNF	Diagnostic; Predictive; Predisposing; Prognostic	To evaluate the glucose-lowering and weight-loss effects of Akkermansia muciniphila WST01 strain in overweight or obese patients with Type 2 Diabetes.	Fasting plasma glucose	Efficacy > Glucose Measurements	Primary Outcome Measures: Body weight [ Time Frame: 12 weeks ] change of body weight from baseline Fasting plasma glucose levels [ Time Frame: 12 weeks ] change of fasting plasma glucose from baseline Primary Objective: To determine whether Akkermansia muciniphila WST01 strain has a positive effect in patients with Type 2 Diabetes.	Adverse Events Alkaline phosphatase (ALP) Aspartate aminotransferase level Bile acid profile C reactive protein Change in beta-cell function Creatinine kinase level DEXA Diastolic blood pressure Fat mass change Hemoglobin A1c percentage Hemoglobin level Hemoglobin Lipid Profile Liver function Metabolomic profile Microbiome Platelet count Safety and Tolerability Serum lipids Total cholesterol leve…	Safety/Toxicity > Adverse Drug Reactions Efficacy > Laboratory Measurements (Efficacy) Efficacy > Laboratory Measurements (Efficacy) Efficacy > Laboratory Measurements (Efficacy) Efficacy > Inflammatory Assessment Efficacy > Clinical Response Safety/Toxicity > Laboratory Measurements (Safety/Toxicity) Efficacy > Imaging Efficacy > Hemodynamic Parameters Efficacy > Clinical Response Efficacy > Blo…	Secondary Outcome Measures: Gut microbiome [ Time Frame: 12 weeks ] including fecal intestinal flora metagenome Glycated haemoglobin (HbA1c) [ Time Frame: 12 weeks ] 2-hour post-prandial plasma glucose levels [ Time Frame: 12 weeks ] Fasting serum insulin levels [ Time Frame: 12 weeks ] 2-hour post-prandial serum insulin levels [ Time Frame: 12 weeks ] Fasting glucagon-like peptide-1 (GLP-1) leve…	2021-07-15	Actual	12.85	Actual	2022-08-10	Actual	3	Actual	2022-11-09	Actual	2024-03-31	Anticipated	2025-01-24	Actual
398813	KCT0005861 MEDIOGEN_MED-02 PAIK 2020-09-010-002 TrialTroveID-398813	A 12 week, Multi-center, Randomized, Double-Blind, Placebo-Controlled Clinical Trial for the Evaluation of the Efficacy and Safety of MED-02 Probiotics on Reducing Body Fat	II/III	Completed	Metabolic/Endocrinology	Metabolic/Endocrinology: Obesity	Obese; Overweight	Obesity	Trialtrove	(Other Hospital/Academic/Medical Center) Mediogen	Sponsor Sponsor	Academic Natural products, OTC, cosmetics	South Korea				probiotic therapy	Microbiome modulator		Nutritional supplement	Small molecule > Synthetic small molecule						CRP; Leptin	Diagnostic; Predictive; Predisposing; Prognostic	To evaluate the efficacy and safety of MED-02 probiotics in overweight or obese subjects on body fat reduction compared to placebo	Fat mass change	Efficacy > Clinical Response	Primary Outcome Measures: Type of Primary Outcome: Efficacy Outcome: Body fat mass Timepoint: week 0, week 12 Outcome: body fat percentage Timepoint: week 0, week 12	Abdominal Fat Measurement Body Mass Index Serum lipids Total cholesterol level in dyslipidemia Waist to hip ratio	Efficacy > Clinical Response Efficacy > Patient Assessment Instruments (Efficacy) Safety/Toxicity > Laboratory Measurements (Safety/Toxicity) Efficacy > Laboratory Measurements (Efficacy) Efficacy > Patient Assessment Instruments (Efficacy)	Secondary Outcome Measures: Outcome: Body weight, Waist circumference, Hip circumference, WHR, BMI, Lean body mass, Visceral fat area, Subcutaneous fat area, total abdominal fat area, VSR Timepoint: week 0, week 12 Outcome: Total cholesterol/HDL cholesterol/LDL cholesterol/Triglyceride/hs-CRP/Adiponectin/Leptin Timepoint: week 0, week 12	2020-12-01	Actual	8.08	Anticipated	2021-08-04	Anticipated	3	Anticipated	2021-11-03	Anticipated			2022-08-30	Actual
398707	IRCT20161022030424N6 TrialTroveID-398707	Investigation the effect of Probiotic supplement vs Placebo on anthropometric indices, quality of life, body composition, blood pressure, lipid profile and serum levels of adipokines and atherosclerosis dependent indices in elderlies with type 2 diabetes and high cardiovascular risk	III	Planned	Metabolic/Endocrinology	Metabolic/Endocrinology: Obesity	Obese; Obese with diabetes; Obese with other comorbidities; Overweight	Obesity	Trialtrove	(Other Hospital/Academic/Medical Center)	Sponsor	Academic					probiotic therapy	Microbiome modulator		Nutritional supplement	Small molecule > Synthetic small molecule						RETN	Predisposing; Prognostic	To evaluvate the effect of probiotic supplement in elderlies with type 2 diabetes and high cardiovascular risk	Body Mass Index	Efficacy > Patient Assessment Instruments (Efficacy)	-Weight Timepoint Measurement of the weight at the beginning of the study (before the intervention) and 4 months after the start of Probiotic supplementation Method of measurement SECA digital scale -Body mass index Timepoint Measurement of the body mass index at the beginning of the study (before the intervention) and 4 months after the start of Probiotic supplementation Method of measurement Ca…	High-density lipoprotein Low-density lipoprotein Quality of Life Serum lipids Total cholesterol level in dyslipidemia Triglyceride	Efficacy > Lipid Levels Efficacy > Lipid Levels HEOR > Health-Related Quality Of Life Safety/Toxicity > Laboratory Measurements (Safety/Toxicity) Efficacy > Laboratory Measurements (Efficacy) Efficacy > Lipid Levels	-Quality of life Timepoint Evaluation of the quality of life at the beginning of the study (before the intervention) and 4 months after the start of Probiotic supplementation Method of measurement LEIPAD quality of life questionnaire -Blood pressure Timepoint Measurement of the blood pressure at the beginning of the study (before the intervention) and 4 months after the start of Probiotic supplem…	2021-02-19	Anticipated	12.98	Anticipated	2022-03-21	Anticipated	4	Anticipated	2022-07-20	Anticipated
397052	NCT04754464 Slim-LfX- 2020 TrialTroveID-397052	Randomised, Controlled, Double-blind Clinical Study on the Effect of a Synbiotic on Body Fat Mass, Weight Management, Metabolic Syndrome and Other Risk Factors for CVD and Diabetes, on Fecal Microbiota and Adverse Effects	IV	Completed	Metabolic/Endocrinology	Metabolic/Endocrinology: Obesity; Metabolic/Endocrinology: Type 2 Diabetes	Comorbid obesity; Obese; Obese with diabetes; Overweight	Diabetes Mellitus, Type 2; Metabolic Syndrome; Obesity; Obesity, Abdominal; Syndrome	Trialtrove	Slimbiotics	Sponsor	Natural products, OTC, cosmetics	Austria				probiotic therapy gum arabic	Microbiome modulator Not applicable		Nutritional supplement Nutritional supplement	Small molecule > Synthetic small molecule Small molecule > Synthetic small molecule						CKAP2; HOXB2; insulin; KRT7; KRT8	Diagnostic; Predictive; Predisposing; Prognostic	To determine the effect of a synbiotic consisting of the three different strains of Lactobacillus fermentum and acacia gum (gum arabic) on body fat mass, body weight, long-term glycemia, insulin resistance and other risk factors for CVD and diabetes in overweight type 2 diabetics is investigated	Fat mass change	Efficacy > Clinical Response	Primary Outcome Measures: BFM [ Time Frame: 12 weeks ] Body Fat Mass (BFM) as assessed by bioelectrical impedance analysis (BIA) (alteration V3-V1; verum versus placebo group)	Hemoglobin A1c percentage Waist to height ratio	Efficacy > Blood Measures (Efficacy) Efficacy > Patient Assessment Instruments (Efficacy)	Secondary Outcome Measures: HbA1c [ Time Frame: 12 weeks ] Glycated Hemoglobin HOMA-IR [ Time Frame: 12 weeks ] HOMA-IR (Homeostasis Model Assessment (HOMA)-IR = glucose [mmol/L] x insulin [µU/ml]/22,5) as parameter for insulin resistance Other Outcome Measures: WC [ Time Frame: 12 weeks ] Waist Circumference WHtR [ Time Frame: 12 weeks ] waist-to-height ratio	2020-05-13	Actual	13.11	Actual	2021-06-16	Actual	3	Actual	2021-09-15	Actual	2022-05-31	Actual
395010	63147 NCT04717726 TrialTroveID-395010	Milk Thistle and Lactobacillus Supplementation to Improve Exercise Outcomes in Obese Patients	III	Completed	Metabolic/Endocrinology	Metabolic/Endocrinology: Obesity	Obese	Obesity	Trialtrove	University of Kentucky	Sponsor	Academic					behavioral therapy IdB-1016 probiotic therapy	Not applicable Estrogen receptor antagonist; Reducing agent Microbiome modulator	estrogen receptor 1	Miscellaneous Anticancer, hormonal Nutritional supplement	Small molecule > Synthetic small molecule Small molecule > Synthetic small molecule Small molecule > Synthetic small molecule						FGF21	Prognostic	To test our hypothesis that, during exercise, red blood cell (RBC) release of heme and catabolism to bilirubin is an essential process that mediates gene responses that reduce body fat and to evaluate whether Milk Thistle extract or Lactobacillus Gasseri extends bilirubin circulating times to decrease body fat further.	Bilirubin Fat mass change	Efficacy > Laboratory Measurements (Efficacy) Efficacy > Clinical Response	Lean mass [ Time Frame: baseline (prior to initiation of study) ] kg of lean mass will be assessed by air displacement plethysmography (BodPod, Cosmed USA) Lean mass [ Time Frame: 12 weeks (immediately after 12 week exercise and/or supplement intervention) ] kg of lean mass will be assessed by air displacement plethysmography (BodPod, Cosmed USA) Fat mass [ Time Frame: baseline (prior to initiati…	Alanine aminotransferase (ALT) response Liver function	Efficacy > Laboratory Measurements (Efficacy) Safety/Toxicity > Laboratory Measurements (Safety/Toxicity)	Liver function [ Time Frame: baseline (prior to initiation of study) ] AST and ALT enzymes will be assessed in the fasted state to demonstrate liver health Liver function [ Time Frame: 12 weeks (immediately after 12 week exercise and/or supplement intervention) ] AST and ALT enzymes will be assessed in the fasted state to demonstrate liver health	2021-02-24	Actual	25.77	Actual	2023-04-19	Actual	3	Actual	2023-07-19	Actual	2023-07-19	Actual
393623	0215-19-ASF NCT04697550 TrialTroveID-393623	The Role of Microbiome in Recurrent Obesity	IV	Planned	Metabolic/Endocrinology	Metabolic/Endocrinology: Obesity	Obese	Obesity; Weight Loss	Trialtrove	(Other Hospital/Academic/Medical Center)	Sponsor	Academic					fecal bacteriotherapy	Microbiome modulator, faecal		Alimentary/Metabolic, other	Small molecule > Synthetic small molecule	behavioral therapy	Not applicable		Miscellaneous	Small molecule > Synthetic small molecule	NFKBIZ		To determine whether microbiome modulation might be a possible future target against recurrent obesity in humans and whether orally administered FMT from a lean donor, post weight loss might be an effective intervention to prevent weight regain. To evaluate high intensity oral fecal microbiota transplantation from lean healthy donors to prevent weight regain after a successful weight loss interve…	Microbiome	Efficacy > Clinical Response	microbiome composition [ Time Frame: 1.5 years ] using stool, oral and urine samples weight [ Time Frame: 1.5 years ]			glycemic response [ Time Frame: 1.5 years ] continues glucose monitor (CGM)	2022-06-01	Anticipated							2022-09-01	Anticipated	2025-09-01	Anticipated
393011	NCT04685057 PIC-194-20 TrialTroveID-393011	Probiotics as a Long-term Treatment Strategy for Prader-Willi Syndrome	IV	Completed	Metabolic/Endocrinology	Metabolic/Endocrinology: Obesity	Obese with other comorbidities	Obesity; Prader-Willi Syndrome; Syndrome	Trialtrove	(Other Hospital/Academic/Medical Center)	Sponsor	Academic					probiotic therapy	Microbiome modulator		Nutritional supplement	Small molecule > Synthetic small molecule						insulin	Diagnostic; Predictive; Predisposing; Prognostic	To determine the effects of Bifidobacterium animalis subsp. lactis (strain BPL1) supplementation in children and young adults with PWS To determine the effects on fat mass and glucose metabolism and to explore the effects on mental health symptoms by studying potential structural changes in the brain by magnetic resonance imaging (MRI) as well as using a number of psychiatric questionnaires.	DEXA	Efficacy > Imaging	Change in percent body fat content [ Time Frame: 6 months ] Body fat content will be measured by dual energy x-ray absorptiometry (DXA)	Aberrant Behavior Checklist Body Mass Index Clinical Global Impression Fasting blood glucose Height velocity Lipid Profile Magnetic Resonance Imaging Microbiome Repetitive behavior scale Serum lipids Social Responsiveness Scale-2 Social Responsiveness scale Triglyceride	Efficacy > Patient Assessment Instruments (Efficacy) Efficacy > Patient Assessment Instruments (Efficacy) Efficacy > Patient Assessment Instruments (Efficacy) Efficacy > Glucose Measurements Efficacy > Patient Assessment Instruments (Efficacy) Efficacy > Lipid Levels Efficacy > Imaging Efficacy > Clinical Response Efficacy > Patient Assessment Instruments (Efficacy) Safety/Toxicity > Laboratory M…	Change in BMI and BMI z-score [ Time Frame: Baseline, 6, and 12 months ] Weight and height will be combined to calculate changes in BMI and BMI z scores from all subjects will be assessed Change in height (cm) [ Time Frame: Baseline, 6, and 12 months ] Changes in height from subjects that have not yet reached final height will be measured. Change in insulin sensitivity [ Time Frame: Baseline, 6, …	2021-01-11	Actual	11.57	Actual	2021-12-29	Actual	6	Actual	2022-06-30	Actual	2022-06-30	Actual
392590	2014-09 NCT02501356 TrialTroveID-392590	Effects of ISOThrive on Bodyweight, Body Composition, Hunger/Satiety and Cardiac Risk Measures in Overweight Adults	IV	Completed	Metabolic/Endocrinology	Metabolic/Endocrinology: Obesity	Overweight	Obesity	Trialtrove	(Other Hospital/Academic/Medical Center) ISOThrive	Sponsor Collaborator	Academic Natural products, OTC, cosmetics	United States	CA	Healdsburg	95448	prebiotic therapy	Microbiome modulator		Nutritional supplement	Small molecule > Synthetic small molecule						Glucagon; IFNG; IL10; IL6; Leptin; NPY; TNF	Diagnostic; Predictive; Predisposing; Prognostic	To study the effects of ISOThrive on Bodyweight, Body Composition, Hunger/Satiety and Cardiac Risk Measures in Overweight Adults			Primary Outcome Measures : Body Weight [ Time Frame: Up to 12 weeks ] Body weight will be measured at the beginning and at the end of the study using a calibrated digital scale.	Abdominal pain Alkaline phosphatase (ALP) Appetite Bilirubin Bloat Body Mass Index C reactive protein Creatinine kinase level Fasting serum glucose Fat mass change High-density lipoprotein Lipid Profile Liver function Low-density lipoprotein Nausea Quality of Life Safety and Tolerability Satiety Serum lipids SF-12 Total cholesterol level in dyslipidemia Triglyceride Very low-density lipoprotein m…	Efficacy > Symptom Assessment Efficacy > Laboratory Measurements (Efficacy) Efficacy > Symptom Assessment Efficacy > Laboratory Measurements (Efficacy) Efficacy > Symptom Assessment Efficacy > Patient Assessment Instruments (Efficacy) Efficacy > Inflammatory Assessment Safety/Toxicity > Laboratory Measurements (Safety/Toxicity) Efficacy > Glucose Measurements Efficacy > Clinical Response Efficacy…	Secondary Outcome Measures : Hunger/satiety [ Time Frame: Up to 12 weeks ] will be assessed at the beginning and at the end of the study using a Visual Analog Scale (VAS) that will ask participants a series of questions to be completed at 2 time points: mid-morning between breakfast and lunch, and late evening between dinner and bed time. The VAS questions require participants to rate on a scale …	2015-04-01	Actual	4.04	Actual	2015-08-02	Actual	3	Actual	2015-11-01	Actual	2015-11-30	Actual
392499	20BWHM NCT04677738 TrialTroveID-392499	A Randomized, Double-blind, Placebo-controlled Study to Investigate the Effects of a Bifidobacterium Breve Strain on Fat Loss in Healthy Adults	IV	Completed	Metabolic/Endocrinology	Metabolic/Endocrinology: Obesity	Overweight	Obesity; Overweight	Trialtrove	Morinaga Milk Industry	Sponsor	Miscellaneous	Japan				probiotic therapy	Microbiome modulator		Nutritional supplement	Small molecule > Synthetic small molecule						GGT1; insulin; SRC gene	Diagnostic; Predictive; Predisposing; Prognostic	To investigate the effect of Bifidobacterium breve supplementation with exercise intervention on fat loss	DEXA	Efficacy > Imaging	Change in Fat Loss (g) The difference in change in fat loss from baseline (g), as assessed by Dual-Energy X-Ray Absorptiometry (DXA), between B. breve and placebo after 12 weeks of supplementation. Body tissue density will be measured by a form of X-ray radiation and converted into body fat and muscle mass percentage for assessment [Time Frame: 12 weeks from baseline] Change in Fat Loss (Percenta…	Alanine aminotransferase (ALT) response Alkaline phosphatase (ALP) Body Mass Index DEXA Fasting blood glucose Gammaglutamyl transferase (GGT) Hemoglobin A1c percentage Liver function Microbiome Serum lipids Total cholesterol level in dyslipidemia Triglyceride Weight change	Efficacy > Laboratory Measurements (Efficacy) Efficacy > Laboratory Measurements (Efficacy) Efficacy > Patient Assessment Instruments (Efficacy) Efficacy > Imaging Efficacy > Glucose Measurements Efficacy > Laboratory Measurements (Efficacy) Efficacy > Blood Measures (Efficacy) Safety/Toxicity > Laboratory Measurements (Safety/Toxicity) Efficacy > Clinical Response Safety/Toxicity > Laboratory Me…	Body Weight The difference in change from baseline between B. breve and placebo in body weight after 12 weeks of supplementation [Time Frame: 12 weeks from baseline] BMI The difference in change from baseline between B. breve and placebo in BMI after 12 weeks of supplementation [Time Frame: 12 weeks from baseline] Android/Gynoid Fat Ratio The difference in change from baseline between B. breve an…	2020-08-20	Actual	37.54	Actual	2023-10-06	Actual	3	Actual	2024-01-05	Actual	2024-01-05	Actual	2025-03-06	Actual
387806	IRCT20090420001825N3 TrialTroveID-387806	Effectiveness assessment of a probiotic supplement on weight control in obese adults: a double blind clinical trial	IV	Closed	Metabolic/Endocrinology	Metabolic/Endocrinology: Obesity	Obese	Obesity	Trialtrove	(Other Hospital/Academic/Medical Center)	Sponsor	Academic					probiotic therapy	Microbiome modulator		Nutritional supplement	Small molecule > Synthetic small molecule						CC2D1A; EHMT1; GLP1R; Glucagon	Diagnostic; Predisposing; Prognostic	To prepare and produce effective probiotic formulations in obese adults and to evaluate their effectiveness on anthropometric indices, lipid profile, glycemic control, liver enzymes, inflammatory factors and GLP1 hormone	Body Mass Index	Efficacy > Patient Assessment Instruments (Efficacy)	Main outcome variables: Weight Body Mass Index Waist circumference and hip circumference Intestinal microbiota Description: weight Timepoint: Beginning and end of the intervention Method of measurement: Digital scale Description: Body mass index Timepoint: Beginning and end of the intervention Method of measurement: Formula Description: Waist circumference and hip circumference Timepoint: Beginni…	Alanine aminotransferase (ALT) response C reactive protein High-density lipoprotein Low-density lipoprotein Serum lipids Total cholesterol level in dyslipidemia Waist to hip ratio	Efficacy > Laboratory Measurements (Efficacy) Efficacy > Inflammatory Assessment Efficacy > Lipid Levels Efficacy > Lipid Levels Safety/Toxicity > Laboratory Measurements (Safety/Toxicity) Efficacy > Laboratory Measurements (Efficacy) Efficacy > Patient Assessment Instruments (Efficacy)	Description: Waist to hip ratio Timepoint: Beginning and end of the intervention Method of measurement: Formula Description: fasting glucose blood Timepoint: Beginning and end of the intervention Method of measurement: Autoanalyzer Description: insulin Timepoint: Beginning and end of the intervention Method of measurement: Eliza Description: Total cholesterol Timepoint: Beginning and end of the i…	2020-10-06	Anticipated	5.45	Anticipated	2021-03-21	Anticipated	3	Anticipated	2021-06-20	Anticipated
386603	CTRI/2020/09/028028 ILBS-FMT-01 NCT04594954 TrialTroveID-386603	Effects of Fecal Microbiota Transplantation on Weight in Obese Patients With Non-alcoholic Fatty Liver Disease: A Pilot Randomized Controlled Trial	II	Completed	Metabolic/Endocrinology	Metabolic/Endocrinology: NAFLD; Metabolic/Endocrinology: Obesity	Adults; Comorbid dyslipidemia; Comorbid obesity; Obese; Obese with dyslipidemia; Obese with hypertension; Obese with other comorbidities; Other comorbidity; Overweight	Fatty Liver; Liver Diseases; Non-alcoholic Fatty Liver Disease; Obesity	Trialtrove	(Other Hospital/Academic/Medical Center)	Sponsor	Academic					fecal bacteriotherapy	Microbiome modulator, faecal		Alimentary/Metabolic, other	Small molecule > Synthetic small molecule	behavioral therapy undisclosed - antibiotic	Not applicable Unidentified pharmacological activity		Miscellaneous Anti-infective, other; Antibacterial, other	Small molecule > Synthetic small molecule Small molecule > Synthetic small molecule	Leptin; TNF	Diagnostic; Predictive; Predisposing; Prognostic	To study the effects of fecal microbiota transplantation on weight in obese patients with non-alcoholic fatty liver disease Assessment of compliance by diet charts, daily diet dairy, telephonic follow ups, follow-up in OPD and overall compliance Physical activity compliance measured by first session at study facility, acitivity log book, self-report questionnaires. Follow-up of patients(at baseli…	Weight loss	Efficacy > Clinical Response	Primary Outcome Measures: Proportion of patients achieving < or = 5%of the weight loss in kg from baseline [ Time Frame: 3 months ]	C reactive protein Fibroscan Hemoglobin A1c percentage Low-density lipoprotein Microbiome Quality of Life Serum lipids Total cholesterol level in dyslipidemia Triglyceride Waist to hip ratio Weight loss	Efficacy > Inflammatory Assessment Efficacy > Imaging Efficacy > Blood Measures (Efficacy) Efficacy > Lipid Levels Efficacy > Clinical Response HEOR > Health-Related Quality Of Life Safety/Toxicity > Laboratory Measurements (Safety/Toxicity) Efficacy > Laboratory Measurements (Efficacy) Efficacy > Lipid Levels Efficacy > Patient Assessment Instruments (Efficacy) Efficacy > Clinical Response	Secondary Outcome Measures: Proportion of patients achieving < or = 5% of the weight loss in kg from baseline [ Time Frame: 6 months ] Proportion of patients achieving < or = 5% of the weight loss in kg from baseline [ Time Frame: 12 months ] Changes in waist circumference and waist hip ratio [ Time Frame: 3 months ] Changes in waist circumference and waist hip ratio [ Time Frame: 6 months ] Chan…	2020-10-15	Actual	8.51	Anticipated	2021-07-01	Anticipated	3	Anticipated	2021-09-30	Anticipated	2021-09-30	Anticipated
386583	FMT-D1D2 NCT04579263 TrialTroveID-386583	Assessment of Improvement in Glycemic Control, Weight, and Insulin Sensitivity in Obese Patients After Fecal Microbiota Transplantation (FMT) Against the Background of Glucose-lowering Therapy	IV	Completed	Metabolic/Endocrinology	Metabolic/Endocrinology: Obesity	Obese with diabetes	Obesity; Unspecified	Trialtrove	(Other government agency)	Sponsor	Government					fecal bacteriotherapy	Microbiome modulator, faecal		Alimentary/Metabolic, other	Small molecule > Synthetic small molecule	undisclosed - antidiabetic agent	Unidentified pharmacological activity		Antidiabetic	Small molecule > Synthetic small molecule	insulin	Diagnostic; Predictive; Predisposing; Prognostic	To select recipients of fecal samples according to eligibility criteria To perform fecal microbiota transplantation for patients with obesity To analyze the efficacy of fecal microbiota transplantation for patients with obesity within six months after therapy.			Primary Outcome Measures: Change in insulin sensitivity within FMT, 6 months after FMT] [ Time Frame: 6 months after FMT ] participants will undergo euglycaemic glucose clamp study				2020-02-15	Actual	0	Actual	2020-02-15	Actual	6	Actual	2020-08-15	Actual	2020-09-22	Actual
380822	201912029RSA NCT04492605 NCT04910620 TrialTroveID-380822	The Evaluation of TCI378 and TCI507 Probiotics on Weight-lowering Efficacy in Adults	IV	Open	Metabolic/Endocrinology	Metabolic/Endocrinology: Obesity	Obese; Overweight	Body Weight; Obesity; Weight Loss	Trialtrove	TCI Co. National Taiwan University Hospital	Sponsor Collaborator	Natural products, OTC, cosmetics Academic	Taiwan, China				TCI378 TCI507	Microbiome modulator Microbiome modulator		Nutritional supplement Nutritional supplement	Small molecule > Synthetic small molecule Small molecule > Synthetic small molecule						albumin; GPT	Diagnostic; Predictive; Predisposing; Prognostic	To assess the evaluation of TCI378 and TCI507 probiotics on weight-lowering efficacy in adults	Abdominal Fat Measurement Body Mass Index Fat mass change Serum lipids Triglyceride	Efficacy > Clinical Response Efficacy > Patient Assessment Instruments (Efficacy) Efficacy > Clinical Response Safety/Toxicity > Laboratory Measurements (Safety/Toxicity) Efficacy > Lipid Levels	Primary Outcome Measures : The change of body fat mass [ Time Frame: Weeks 0, 4 and 8 ] The body fat mass (kg) was assessed by InBody770 The change of Triglyceride [ Time Frame: Weeks 0, 4 and 8 ] Venous blood was sampled to measure concentrations of Triglyceride The change of Total cholestrol [ Time Frame: Weeks 0, 4 and 8 ] Venous blood was sampled to measure concentrations of Total cholestrol …	Aspartate aminotransferase level Liver function Uric acid level	Efficacy > Laboratory Measurements (Efficacy) Safety/Toxicity > Laboratory Measurements (Safety/Toxicity) Efficacy > Laboratory Measurements (Efficacy)	Secondary Outcome Measures : The change of fasting glycemia [ Time Frame: Weeks 0, 4 and 8 ] Venous blood was sampled to measure concentrations of fasting glycemia The change of aspartate aminotransferase [ Time Frame: Weeks 0, 4 and 8 ] Venous blood was sampled to measure concentrations of aspartate aminotransferase The change of alanine aminotransferase [ Time Frame: Weeks 0, 4 and 8 ] Venous b…	2020-03-09	Actual	65.78	Anticipated	2025-08-31	Anticipated	2	Anticipated	2025-10-31	Anticipated	2025-12-31	Anticipated
376251	HE601277 TCTR20180317002 TrialTroveID-376251	Effects of capsule contained inulin, anthocyanin and rice bran extract as prebiotics on oxidative stress, insulin resistance, oxygen consumption and fat mass in overweight and obese individuals	IV	Completed	Metabolic/Endocrinology	Metabolic/Endocrinology: Obesity	Obese; Overweight	Obesity	Trialtrove	(Other Hospital/Academic/Medical Center) National Research Council of Thailand	Sponsor Sponsor	Academic Government					prebiotic therapy	Microbiome modulator		Nutritional supplement	Small molecule > Synthetic small molecule								To study the the effects of capsule contained inulin, anthocyanin and dietary fiber as prebiotics on oxidative stress, insulin resistance, maximal oxygen consumption and fat mass in overweight or obese individuals.	Body Mass Index	Efficacy > Patient Assessment Instruments (Efficacy)	Effects of capsule contained inulin, anthocyanin and dietary fiber Metric/method of measurement: general physical examination including weight, height, body mass index (BMI), waist/hip circumferenc Time point: 3 months	Body Mass Index	Efficacy > Patient Assessment Instruments (Efficacy)	Effects of capsule contained inulin, anthocyanin and dietary fiber Metric/method of measurement: height, body mass index (BMI), waist/hip circumferenc Time point: 3 months	2017-12-05	Actual	0.72	Anticipated	2017-12-27	Anticipated	3	Anticipated	2018-03-28	Anticipated
373357	Garcilaso-Mex 2020/4 NCT04367428 TrialTroveID-373357	Effects of Pre- and Postoperative Probiotics Administration on Postoperative Weight Loss in Patients Undergoing Sleeve Gastrectomy	III	Terminated	Metabolic/Endocrinology	Metabolic/Endocrinology: Obesity	Obese; Obese with diabetes; Obese with dyslipidemia; Obese with hypertension; Obese with other comorbidities; Overweight	Obesity; Weight Loss	Trialtrove	(Other Hospital/Academic/Medical Center)	Sponsor	Academic					probiotic therapy	Microbiome modulator		Nutritional supplement	Small molecule > Synthetic small molecule								To determine the effects of pre- and postoperative probiotics administration on postoperative weight loss in patients undergoing sleeve gastrectom Weight loss will be assessed 1 year after surgery	Body Mass Index Weight loss	Efficacy > Patient Assessment Instruments (Efficacy) Efficacy > Clinical Response	Primary Outcome Measures: Weight loss [ Time Frame: 1 year after surgery ] Weight loss will be assessed as excess body mass index (BMI) loss, calculated by the formula: Excess BMI loss= (preoperative BMI-postoperative BMI)/ (preoperative BMI-25)	Hemoglobin A1c percentage Serum lipids Total cholesterol level in dyslipidemia	Efficacy > Blood Measures (Efficacy) Safety/Toxicity > Laboratory Measurements (Safety/Toxicity) Efficacy > Laboratory Measurements (Efficacy)	Secondary Outcome Measures: Remission of diabetes mellitus [ Time Frame: 1 year after surgery ] Remission of diabetes mellitus will be defined as fasting glucose <100mg/dl and glycated hemoglobin <6% at blood sample Remission of dyslipidemia [ Time Frame: 1 year after surgery ] Remission of dyslipidemia will be defined as triglycerids <200mg/dl, total cholesterol<200mg/dl and HDL-colesterol >45mg…	2020-05-02	Anticipated	2.96	Anticipated	2020-07-31	Anticipated	12	Anticipated	2021-07-31	Anticipated	2021-07-31	Anticipated
370856	CAUSALITY NCT04663139 TrialTroveID-370856	Xla1 Christensenella Minuta, Phase I, Randomized, Partially Placebo-controlled Double-blind Protocol, Evaluating Safety, Tolerability and Impact on the Gut Microbiota in Healthy Volunteers, Overweight and Obese Adults	I	Completed	Metabolic/Endocrinology	Metabolic/Endocrinology: Obesity	(N/A); Obese; Obese with other comorbidities; Overweight	Metabolic Diseases; Obesity; Overweight	Trialtrove	Ysopia Therapeutics	Sponsor	Industry, all other pharma	France		Bordeaux	33000	Yso-1	Microbiome modulator, live microorganisms	Unspecified	Alimentary/Metabolic, other; Antiobesity	Biological > Cellular > Cell type > Bacterial cell						P4HB	Diagnostic; Predictive; Prognostic	To assess the safety and tolerability of Xla1 in adults with obesity and metabolic abnormalities	Adverse Events Safety and Tolerability	Safety/Toxicity > Adverse Drug Reactions Safety/Toxicity > Safety/Tolerability	Primary Outcome Measures: number of patients experiencing adverse events [ Time Frame: 12 weeks ] To assess the safety and tolerability of Xla1 in Healthy adult Volunteers (HV) [part 1], and, subsequently, in overweight and class I obese adults [part 2].	Microbiome	Efficacy > Clinical Response	Secondary Outcome Measures: Modulation of the gut microbiota composition [ Time Frame: 12 weeks ] To evaluate the effects of Xla1 on subject's intestinal microbiome ecology Quantification of Xla1 presence in stools during the study [ Time Frame: 12 weeks ] To evaluate the engraftment of Xla1 in the gastrointestinal tract (GIT)	2020-11-01	Actual	4.8	Actual	2021-03-27	Actual	3	Actual	2021-06-26	Actual	2021-06-26	Actual	2021-07-06	Actual
368266	ISRCTN18030882 PROBE PROBE_FINAL_V.20 TrialTroveID-368266	The Impact of PRObiotics on Body wEight in an overweight population (PROBE)	IV	Completed	Metabolic/Endocrinology	Metabolic/Endocrinology: Obesity	Overweight	Obesity	Trialtrove	Cultech	Sponsor	Natural products, OTC, cosmetics					probiotic therapy	Microbiome modulator		Nutritional supplement	Small molecule > Synthetic small molecule						CC2D1A	Diagnostic; Prognostic	To assess the potential for daily supplementation with these friendly bacteria to achieve weight loss in overweight individuals going about their daily lives.			Body weight (kg) measured on scales at days 0, 90, 180 and 270	Cognitive function test Quality of Life Stroop test	Efficacy > Patient Assessment Instruments (Efficacy) HEOR > Health-Related Quality Of Life Efficacy > Patient Assessment Instruments (Efficacy)	1. Waist circumference (cm) measured by tape at days 0, 90, 180 and 270 2. Hip circumference (cm) measured by tape at days 0, 90, 180 and 270 3. Blood pressure (mmHg) measured by a blood pressure monitor at days 0, 90, 180 and 270 4. Plasma HDL-cholesterol at baseline days 0,180 and 270 5. Plasma LDL-cholesterol at baseline days 0,180 and 270 6. Plasma triacylglycerol at baseline days 0,180 and 2…	2019-02-11	Actual	3.32	Actual	2019-05-23	Actual	8.87	Actual	2020-02-17	Actual
367276	AFCRO-112 NCT04260997 TrialTroveID-367276	A Randomised, Double-Blinded, Parallel, Placebo-Controlled Study Investigating the Effect of a Probiotic, Lactobacillus Gasseri BNR17, on Body Composition and Weight Management in Overweight Adults	IV	Completed	Metabolic/Endocrinology	Metabolic/Endocrinology: Obesity	Overweight	Body Weight; Obesity; Overweight	Trialtrove	UAS Labs	Sponsor	Natural products, OTC, cosmetics	United States	WI			probiotic therapy	Microbiome modulator		Nutritional supplement	Small molecule > Synthetic small molecule						CRP; insulin	Diagnostic; Predictive; Predisposing; Prognostic	To assess Lactobacillus gasseri BNR17 on body composition and weight management.			Absolute change from baseline to week 12 in visceral adipose tissue (VAT) [ Time Frame: 12 weeks ] VAT will be assessed using dual energy x-ray absorptiometry	Adverse Events C reactive protein Diastolic blood pressure Fat mass change Gastrointestinal symptoms Heart rate Hemoglobin A1c percentage Safety and Tolerability	Safety/Toxicity > Adverse Drug Reactions Efficacy > Inflammatory Assessment Efficacy > Hemodynamic Parameters Efficacy > Clinical Response Safety/Toxicity > Cardiac Measures/Events Safety/Toxicity > Cardiac Measures/Events Efficacy > Blood Measures (Efficacy) Safety/Toxicity > Safety/Tolerability	Secondary Outcome Measures: Absolute change from baseline to week 12 in total fat mass [ Time Frame: 12 weeks ] Absolute change from baseline to week 12 in total lean mass [ Time Frame: 12 weeks ] Absolute change from baseline to week 12 in body weight [ Time Frame: 12 weeks ] Absolute change from baseline to week 12 in waist circumference [ Time Frame: 12 weeks ] Absolute change from baseline to…	2020-07-01	Actual	7	Actual	2021-01-30	Actual	2.99	Actual	2021-05-01	Actual	2021-09-01	Actual
363834	TrialTroveID-363834	A Phase I study on the effect of CLS-1 for the treatment of obesity	I	Planned	Metabolic/Endocrinology	Metabolic/Endocrinology: Obesity	(N/A)	Obesity	Trialtrove	Aptorum Group	Sponsor	Industry, all other pharma	Hong Kong, S.A.R., China				CLS-1	Microbiome modulator	Not applicable	Antiobesity	Biological						RPS6KA3	Prognostic	To study the effect of CLS-1 for the treatment of obesity.							2021-12-01	Anticipated
363791	APPETITE study NL4488 NL48595.018.14 NTR4713 TrialTroveID-363791	Effects of butyrAte comPared to donor faeces transPlantation on mETabolIsm and saTiEty in patients with metabolic syndrome	IV	Completed	Metabolic/Endocrinology	Metabolic/Endocrinology: NAFLD; Metabolic/Endocrinology: Obesity	Adults; NASH; Obese; Obese with diabetes; Obese with dyslipidemia; Obese with hypertension; Obese with other comorbidities; Other comorbidity	Non-alcoholic Fatty Liver Disease; Obesity	Trialtrove	(Other government agency) Amsterdam UMC {Academic Medical Center Amsterdam}	Sponsor Sponsor	Government Academic					sodium butyrate fecal bacteriotherapy	Histone deacetylase inhibitor Microbiome modulator, faecal		Anticancer, immunological; Anti-inflammatory Alimentary/Metabolic, other	Small molecule > Synthetic small molecule Small molecule > Synthetic small molecule						CD4; insulin	Diagnostic; Predictive; Predisposing; Prognostic	To dissect whether intestinal microbiota or their product butyrate affect human (serotonin) driven satiety and insulin resistance in humans. To compare the effects of oral butyrate vs donor fecal transplantation on insulin sensitivity, intestinal transit time and serotonin mediated satiety in treatment naive patients with insulin resistance. To investigate this by comparing the effects of oral in…	Lipid Profile Satiety	Efficacy > Lipid Levels Efficacy > Symptom Assessment	Primary objective: improvement in insulin sensitivity and lipolysis (including muscle lipid content) in relation to hypothalamic (SPECT), small intestinal (biopsy) and urinal (24h urine) serotonin levels and satiety (eating behaviour questionnaires). Primary outcome: Insulin sensitivity and lipolysis (2-step hyperinsulinemic euglycemic clamp) Hypothalamic (SPECT-scan), small intestinal (biopsy) a…	Bile acid profile Calprotectin Fatty acids Hepatic fat level Lipid Profile Magnetic Resonance Imaging Microbiome	Efficacy > Laboratory Measurements (Efficacy) Efficacy > Inflammatory Assessment Efficacy > Laboratory Measurements (Efficacy) Efficacy > Hepatic Measure Efficacy > Lipid Levels Efficacy > Imaging Efficacy > Clinical Response	Secondary objectives: changes in faecal and small intestinal microbiota composition in relation to faecal energy excretion (24h faeces), resting and physical activity (accelerometers) intestinal permeability (faecal calprotectin levels), intestinal passage time (Sitzmark capsules), sympathetic tone (Nexfin) and plasma markers of low grade inflammation (LPS), glucose and lipid metabolism (proteomi…	2014-06-01	Actual	35.02	Actual	2017-05-02	Actual	1	Actual	2017-06-01	Actual
362326	TrialTroveID-362326	A phase 1b/2a study to evaluate SB-121 for the treatment of Childhood Obesity and Autism	I/II	Terminated	CNS; Metabolic/Endocrinology	CNS: Autism; Metabolic/Endocrinology: Obesity	(N/A)	Autistic Disorder; Obesity	Trialtrove	Genome & Company Genome & Company/Scioto Biosciences	Sponsor Sponsor	Industry, all other pharma Industry, all other pharma	South Korea South Korea		Seongnam Seongnam	13486 13486	SB-121	Oxytocin receptor agonist; Microbiome modulator; Microbiome modulator, live microorganisms	Unspecified	Antiobesity; GI inflammatory/bowel disorders; Metabolic and enzyme disorders; Antibacterial, other; Neurological	Biological > Cellular > Cell type > Bacterial cell; Unidentified								To evaluate SB-121 for the treatment of Childhood Obesity and autism.							2021-06-01	Anticipated
361856	NCT04172688 REB17-2363 TrialTroveID-361856	Effect of Prebiotics on Function and Pain in Patients With Knee Osteoarthritis and Obesity	IV	Completed	Autoimmune/Inflammation; Metabolic/Endocrinology	Autoimmune/Inflammation: Osteoarthritis; Metabolic/Endocrinology: Obesity	Disease modifying; Knee; Obese; Obese with other comorbidities; Symptom relief	Obesity; Osteoarthritis; Osteoarthritis, Knee	Trialtrove	University of Calgary	Sponsor	Academic					prebiotic therapy	Microbiome modulator		Nutritional supplement	Small molecule > Synthetic small molecule								To determine if prebiotic supplementation can, through changes in the intestinal gut microbiota, lead to improvements in knee function and physical performance and reduce knee pain in adults with obesity and idiopathic metabolic knee osteoarthritis. We hypothesize that prebiotics will reduce systemic and local (knee joint) inflammation, thus improving knee function, lower pain medication use, and…	6-minute walk test	Efficacy > Patient Assessment Instruments (Efficacy)	Primary outcome: 1. To determine the change in knee joint function and physical performance in adults with obesity and knee osteoarthritis treated for 6 months with oligofructose-enriched inulin or placebo. Knee extensor torque isokinetic dynamometer (Biodex System3) Primary Outcome Measures: Change in 30 second chair stand test [ Time Frame: Baseline and 6 months ] 30 second chair stand test Cha…	Daily Physical Activity Fat mass change Fatty acids Knee Injury and Osteoarthritis Outcome Score Medication use Metabolomic profile Microbiome Numeric Rating Scale Quality of Life SF-36	Efficacy > Patient Assessment Instruments (Patient Reported Outcomes) Efficacy > Clinical Response Efficacy > Laboratory Measurements (Efficacy) Efficacy > Patient Assessment Instruments (Patient Reported Outcomes) Efficacy > Intervention Efficacy > Clinical Response Efficacy > Clinical Response Efficacy > Patient Assessment Instruments (Efficacy) HEOR > Health-Related Quality Of Life HEOR > Heal…	Secondary outcomes: To determine the change in knee pain in adults with obesity and knee osteoarthritis treated for 6 months with oligofructose-enriched inulin or placebo. To examine the change in body composition (fat mass and lean mass) in participants treated with oligofructose-enriched inulin or placebo. Time Frame: Baseline and 6 months To evaluate the change in quality of life in participan…	2018-11-18	Actual	28.44	Actual	2021-04-01	Actual	6	Actual	2021-10-01	Actual	2022-10-30	Actual
359397	CAMU 2020-3350 NCT04130321 TrialTroveID-359397	Demonstration of the Prebiotic-like Effects of Camu-camu Consumption Against Obesity-related Disorders in Humans	IV	Completed	Cardiovascular; Metabolic/Endocrinology	Cardiovascular: Dyslipidemia; Metabolic/Endocrinology: Obesity	(N/A); Hypertriglyceridemia; Obese; Obese with dyslipidemia; Overweight	Congenital Microtia; Dyslipidemias; Endotoxemia; Fatty Liver; Hyperlipidemias; Hypertriglyceridemia; Insulin Resistance; Liver Diseases; Metabolic Syndrome; Non-alcoholic Fatty Liver Disease; Obesity; Overweight	Trialtrove	(Other Hospital/Academic/Medical Center)	Sponsor	Academic					prebiotic therapy	Microbiome modulator		Nutritional supplement	Small molecule > Synthetic small molecule						CRP; GPT	Diagnostic; Predictive; Predisposing; Prognostic	To study the Prebiotic-like Effects of Camu-camu Consumption Against Obesity-related Disorders in Humans To determine the impact of CC on hepatic steatosis (primary outcome) and evaluate changes in metabolic and gut microbiota profiles (exploratory outcomes)	Magnetic Resonance Imaging Microbiome	Efficacy > Imaging Efficacy > Clinical Response	Primary Outcome Measures : Change in Gut Microbiota Composition and Diversity [ Time Frame: Change between the beginning and the end of each treatment (12 weeks each) ] Global variation of the fecal microbiota Change in fat accumulation in the liver [ Time Frame: Change between the beginning and the end of each treatment (12 weeks each) ] Evaluation of fat accumulation by magnetic resonance imagi…	Alanine aminotransferase (ALT) response Apolipoprotein B Bile acid profile Body Mass Index C reactive protein Calprotectin Change in beta-cell function Diastolic blood pressure Fatty acids Gastrointestinal symptoms Hemoglobin level Hemoglobin High-density lipoprotein Lipid Profile Liver function Low-density lipoprotein Microbiome Serum lipids Stool Consistency Total cholesterol level in dyslipide…	Efficacy > Laboratory Measurements (Efficacy) Efficacy > Lipid Levels Efficacy > Laboratory Measurements (Efficacy) Efficacy > Patient Assessment Instruments (Efficacy) Efficacy > Inflammatory Assessment Efficacy > Inflammatory Assessment Efficacy > Clinical Response Efficacy > Hemodynamic Parameters Efficacy > Laboratory Measurements (Efficacy) Safety/Toxicity > Cardiac Measures/Events Efficacy …	Gut microbiota and metabolic syndrome parameters such as anthropometric measurements, indices of glucose homeostasis, plasma lipids, and blood pressure as secondary outcomes. Secondary Outcome Measures : Change in Endotoxemia [ Time Frame: Change between the beginning and the end of each treatment (12 weeks each) ] Plasma Lipopolysaccharides (LPS) and Lipopolysaccharide Binding Protein (LBP) Chan…	2020-10-31	Actual	9.76	Actual	2021-08-24	Actual	7.89	Actual	2022-04-21	Actual	2022-04-21	Actual	2024-08-20	Actual
358812	H-19041432 NCT04120051 SIMBA TrialTroveID-358812	The SIMBA Project - The Effect of a Prebiotic Supplement on Glucose Metabolism and Gut Microbiota	IV	Completed	Metabolic/Endocrinology	Metabolic/Endocrinology: Obesity	Obese	Metabolic Syndrome; Obesity	Trialtrove	(Other Hospital/Academic/Medical Center) FermBiotics	Sponsor Collaborator	Academic Natural products, OTC, cosmetics					prebiotic therapy	Microbiome modulator		Nutritional supplement	Small molecule > Synthetic small molecule						CC2D1A; insulin	Diagnostic; Predictive; Predisposing; Prognostic	To investigate a fermented canola-seaweed (FCS) product in obese human subjects with increased risk of metabolic syndrome To study the effects of the FCS on glucose handling and related cardiometabolic traits such as dyslipidemia and low-grade systemic inflammation To examine the gut microbiota and the metabolic phenotype of the subjects to explore molecular mechanisms related to the potential im…			Primary Outcome Measures: changes in 2-h post-OGTT glucose in blood between baseline and endpoint [ Time Frame: Week 0 and Week 6 ] 2 hour post oral glucose tolerance test glucose measurement in blood (mmol/L)	C reactive protein Fasting blood glucose Fat mass change Hemoglobin A1c percentage High-density lipoprotein Lipid Profile Liver function Metabolomic profile Microbiome Serum lipids Triglyceride	Efficacy > Inflammatory Assessment Efficacy > Glucose Measurements Efficacy > Clinical Response Efficacy > Blood Measures (Efficacy) Efficacy > Lipid Levels Efficacy > Lipid Levels Safety/Toxicity > Laboratory Measurements (Safety/Toxicity) Efficacy > Clinical Response Efficacy > Clinical Response Safety/Toxicity > Laboratory Measurements (Safety/Toxicity) Efficacy > Lipid Levels	Secondary Outcome Measures: Changes in Hba1c between baseline and endpoint [ Time Frame: Week 0 and Week 6 ] fasting measurement of blood glycated hemoglobin (%) Changes in fasting blood glucose between baseline and endpoint [ Time Frame: Week 0 and Week 6 ] Fasting measurement of blood glucose (mmol/L) Changes in 30 min post OGTT between baseline and endpoint [ Time Frame: Week 0 and Week 6 ] Me…	2019-10-28	Actual	3.61	Anticipated	2020-02-15	Anticipated	1.5	Anticipated	2020-03-31	Anticipated	2020-03-31	Anticipated
357025	00000 NCT04086173 TrialTroveID-357025	Effects of Probiotic Treatment on Body Composition and Insulin Resistance in Patients With Obesity Grade II and III and Its Association With Changes in Intestinal Microbiota	IV	Completed	Metabolic/Endocrinology	Metabolic/Endocrinology: Obesity	Obese	Communicable Diseases; Infection; Insulin Resistance; Obesity	Trialtrove	(Other Hospital/Academic/Medical Center) Italmex Pharma Productos Medix	Sponsor Collaborator Collaborator	Academic Natural products, OTC, cosmetics Industry, all other pharma	Mexico		Mexico	04650	Lactipan	Microbiome modulator		Nutritional supplement	Small molecule > Synthetic small molecule						GPT; insulin; Leptin	Diagnostic; Predictive; Predisposing; Prognostic	To evaluate the modifications in body composition and insulin resistance state in patients with grade II and III obesity included in an interventional lifestyle changes program and treated with probiotics (1 x 1011 CFU) or placebo for 16 weeks and its associations with intestinal microbiota behaviour	Body Mass Index Fat mass change	Efficacy > Patient Assessment Instruments (Efficacy) Efficacy > Clinical Response	Primary Outcome Measures: Changes in fat mass in patients with obesity [ Time Frame: 16 weeks ] Evaluate changes in fat mass kilograms after probiotics treatment in patients with obesity, by bioelectrical impedance analysis Changes in fat percentage in patients with obesity [ Time Frame: 16 weeks ] Evaluate changes in fat percentage after probiotics treatment in patients with obesity, by bioelect…	Aspartate aminotransferase level Hemoglobin level Hemoglobin High-density lipoprotein Liver function Low-density lipoprotein Plasma concentration Serum lipids Total cholesterol level in dyslipidemia Triglyceride Uric acid level	Efficacy > Laboratory Measurements (Efficacy) Efficacy > Blood Measures (Efficacy) Safety/Toxicity > Laboratory Measurements (Safety/Toxicity) Efficacy > Lipid Levels Safety/Toxicity > Laboratory Measurements (Safety/Toxicity) Efficacy > Lipid Levels Pharmacokinetics/Pharmacodynamics > PK/PD Safety/Toxicity > Laboratory Measurements (Safety/Toxicity) Efficacy > Laboratory Measurements (Efficacy) …	Secondary Outcome Measures: Changes in glucose tolerance test [ Time Frame: 16 weeks ] Evaluate changes in glucose tolerance test after treatment with probiotics in patients with obesity. By using plasma concentrations of insulin and glucose obtained during 120 min of a standard (75 g glucose). Changes in glycated haemoglobin [ Time Frame: 16 weeks ] Evaluate changes in percentage glycated haemog…	2018-03-01	Actual	18	Anticipated	2019-08-31	Anticipated	4	Anticipated	2019-12-30	Anticipated	2020-07-31	Anticipated
353118	FMT-Pilot NCT04014413 TrialTroveID-353118	Safety and Efficacy of Fecal Microbiota Transplantation: A Pilot Study.	IV	Open	Autoimmune/Inflammation; CNS; Metabolic/Endocrinology	Autoimmune/Inflammation: Alopecia Areata; Autoimmune/Inflammation: Celiac Disease; Autoimmune/Inflammation: Crohn's Disease; Autoimmune/Inflammation: Immune Thrombocytopenia (ITP); Autoimmune/Inflammation: Irritable Bowel Syndrome; Autoimmune/Inflammation: Other Inflammatory Arthritis; Autoimmune/Inflammation: Transplantation/GVHD; Autoimmune/Inflammation: Ulcerative Colitis; CNS: Alcohol Depende…	(N/A); Alopecia areata (patch type); Graft-versus-host disease; NASH; Psoriatic arthritis; Unspecified; Unspecified ITP; Unspecified MS	Alcoholism; Alopecia; Alopecia Areata; Arthritis; Arthritis, Psoriatic; Autistic Disorder; Brain Diseases; Celiac Disease; Clostridium Infections; Colitis, Ulcerative; Communicable Diseases; Constipation; Crohn Disease; Diabetes Mellitus, Type 2; Dyspepsia; Dysphonia; Enteritis; Enterobacteriaceae Infections; Enterocolitis; Enterocolitis, Pseudomembranous; Graft Rejection; Graft vs Host Disease; …	Trialtrove	Chinese University, Hong Kong	Sponsor	Academic					fecal bacteriotherapy	Microbiome modulator, faecal		Alimentary/Metabolic, other	Small molecule > Synthetic small molecule						SLC9A6	Diagnostic; Predisposing	To Investigate the efficacy and safety of FMT in a variety of dysbiosis-associated disorder.			Primary Outcome Measures: The efficacy of FMT in treating dysbiosis-associated disorder will be assessed by number of patients who have improvement in clinical symptoms (depends on each disease as stated in outcome) [ Time Frame: 1 year ]	Common Terminology Criteria for Adverse Events Treatment Emergent Adverse Events	Safety/Toxicity > Adverse Drug Reactions Safety/Toxicity > Adverse Drug Reactions	Secondary Outcome Measures: Number of Participants With Treatment-Related Adverse Events as Assessed by CTCAE v4.0 [ Time Frame: 1 year ] Other Outcome Measures: Any improvement or deterioration or recurrence of the underlying condition by clinical judgement of doctors [ Time Frame: 1 year ]	2019-07-15	Actual	123.64	Anticipated	2029-10-31	Anticipated	12	Anticipated	2030-10-31	Anticipated	2030-10-31	Anticipated
350666	639/2017 NCT03968003 TrialTroveID-350666	Impact of Dietary Fiber as Prebiotics on Intestinal Microbiota in Obese Thai Children	IV	Completed	Metabolic/Endocrinology	Metabolic/Endocrinology: Obesity	Children and adolescents; Obese; Overweight	Obesity; Unspecified	Trialtrove	(Other Hospital/Academic/Medical Center)	Sponsor	Academic					prebiotic therapy	Microbiome modulator		Nutritional supplement	Small molecule > Synthetic small molecule	behavioral therapy	Not applicable		Miscellaneous	Small molecule > Synthetic small molecule	CST3; Glucagon; ISYNA1; NOS2; PTPRU; TNF	Diagnostic; Predictive; Predisposing; Prognostic	To evaluate the changes of gut microbiota composition and diversity, body weight, body fat, SCFAs, plasma amino acids, satiety hormones (Peptide-YY(PYY) and glucagon-like peptide(GLP-1)), Inflammatory cytokines (Interleukin-1beta(IL-1beta), Tumor necrosis factor-a (TNF-a) and Interleukin-6(IL-6)) after 6-month studied period in obese Thai children Fecal samples were collected at baseline and 16 w…	Microbiome	Efficacy > Clinical Response	Change from baseline in gut microbiota (16S rRNA sequencing) at 3 and 6 months Gut microbial taxa, including Bifidobacterium, Blautia, Megasphaera, and several butyrate-producing bacteria, including Agathobacter, Eubacterium coprostanoligenes, and Subdoligranulum are being assessed. [Time Frame: From the enrollment to 3 months and the end of intervention at 6 months.]	Body Mass Index Creatinine kinase level Fat mass change Fatty acids Likert scale Satiety	Efficacy > Patient Assessment Instruments (Efficacy) Safety/Toxicity > Laboratory Measurements (Safety/Toxicity) Efficacy > Clinical Response Efficacy > Laboratory Measurements (Efficacy) Efficacy > Patient Assessment Instruments (Efficacy) Efficacy > Symptom Assessment	Change from baseline in Body mass index (BMI) at 1,2,3,4,5 and 6 months BMI was calculated as weight in kilograms divided by the square of height in meters (kg/m^2) [Time Frame: From the enrollment to monthly visit and the end of intervention at 6 months.] Change from baseline in fat mass index (FMI) at 6 months FMI was calculated as weight of fat mass in kilograms divided by the square of height…	2017-08-01	Actual	28.98	Actual	2019-12-31	Actual	6	Actual	2020-06-30	Actual	2020-07-09	Actual	2022-07-29	Actual
348705	2018-A03140-55 NCT03934229 QL SlimCap HL QLSlimCapHL TrialTroveID-348705	The effect of the probiotic Bifidobacterium animalis ssp. lactis 420 (B420) on body fat mass in overweight and obese individuals following healthy lifestyle intervention: A randomized, double-blind, placebo-controlled, multi-center study	IV	Completed	Metabolic/Endocrinology	Metabolic/Endocrinology: Obesity	Obese; Overweight	Obesity; Overweight	Trialtrove	DuPont Nutrition & Biosciences {Danisco}	Sponsor	Natural products, OTC, cosmetics					probiotic therapy	Microbiome modulator		Nutritional supplement	Small molecule > Synthetic small molecule						insulin	Diagnostic; Predictive; Predisposing; Prognostic	To evaluate the effect of the probiotic Bifidobacterium animalis ssp. lactis 420 (B420) on body fat mass in overweight and obese individuals following healthy lifestyle intervention.	Fat mass change	Efficacy > Clinical Response	Primary Outcome Measures: Total body fat mass relative change [ Time Frame: Change from baseline at 6 months ] Difference in total body fat mass relative change from baseline (Visit 2) to 6 months of product intake (Visit 5) between the active vs. placebo group	Body Mass Index Daily Physical Activity Fasting blood glucose Fat mass change Hemoglobin A1c percentage Lipid Profile Weight change	Efficacy > Patient Assessment Instruments (Efficacy) Efficacy > Patient Assessment Instruments (Patient Reported Outcomes) Efficacy > Glucose Measurements Efficacy > Clinical Response Efficacy > Blood Measures (Efficacy) Efficacy > Lipid Levels Efficacy > Clinical Response	Secondary Outcome Measures: Trunk fat mass change [ Time Frame: Change from baseline at 2 months, 4 months and 6 months ] Change in trunk fat mass from baseline (Visit 2) to 2 months (Visit 3), 4 months (Visit 4) and 6 months (Visit 5) (absolute and relative) Waist circumference change [ Time Frame: Change from baseline (Visit 2) to 2 months (Visit 3), 4 months (Visit 4) and 6 months (Visit 5) ] …	2019-10-22	Actual	20.78	Actual	2021-07-15	Actual	6	Actual	2022-01-14	Actual	2022-01-14	Actual
348054	ACTRN12619000595112 TrialTroveID-348054	Investigate the weight management effect of Probiotic Super Green Powder (a dietary supplement containing white kidney bean extract, blood orange extract, dietary fibre, and probiotics) in healthy overweight participants	II	Terminated	Metabolic/Endocrinology	Metabolic/Endocrinology: Obesity	Overweight	Obesity	Trialtrove	(Other government agency) Bio-E Australia RMIT University	Sponsor Sponsor Sponsor	Government Natural products, OTC, cosmetics Academic					probiotic therapy	Microbiome modulator		Nutritional supplement	Small molecule > Synthetic small molecule						NFKBIZ		To investigate the weight management effect of a new Probiotic Super Green Powder supplement in healthy overweight people The specific aims of the study will determine the effects of an 8-week supplementation period from either a Probiotic Super Green Powder supplement or a placebo and subsequent 4-week follow up on: - Food cravings, food preference, snacking behaviours and mood status - Body mas…	Fat mass change Likert scale	Efficacy > Clinical Response Efficacy > Patient Assessment Instruments (Efficacy)	The primary purpose of this study is to assess the potential benefit of using Probiotic Super Green Powder to sustain the commitment of overweight people trying to control their body weight over an 8-week period. Primary outcome [1]: Body Composition (Bioelectrical Impedance Analysis - Composite Primary Outcome): Body composition (fat mass, muscle mass and total body water) will be measured using…	Bloat Microbiome Nausea Serum lipids Triglyceride Vomiting	Efficacy > Symptom Assessment Efficacy > Clinical Response Safety/Toxicity > Adverse Drug Reactions Safety/Toxicity > Laboratory Measurements (Safety/Toxicity) Efficacy > Lipid Levels Safety/Toxicity > Adverse Drug Reactions	Secondary outcome [1]: 3 day food intake and activity: To monitor dietary intake and exercise activity during the study, participants will be required to keep three-day dietary and physical activity records (2 weekdays and 1 weekend day) prior to each testing session through the duration of the study. These records will be evaluated using the Foodworks dietary assessment software program (FoodWor…	2019-03-04	Actual	9.01	Actual	2019-12-03	Actual	3	Actual	2020-03-03	Actual
347042	NCT03904901 SDallanora TrialTroveID-347042	Influence of Probiotics in Nutritional, Biochemical Profile and Anxiety of Diabetic Cardiopathies With Excessive Weight: a Randomized Clinical Test	IV	Completed	Cardiovascular; Metabolic/Endocrinology	Cardiovascular: Dyslipidemia; Metabolic/Endocrinology: Obesity; Metabolic/Endocrinology: Type 2 Diabetes	Comorbid obesity; Dyslipidemia and Type 2 Diabetes; Obese; Obese with diabetes; Obese with other comorbidities; Other comorbidity; Overweight	Diabetes Mellitus, Type 2; Dyslipidemias; Hyperlipidemias; Obesity	Trialtrove	(Other Hospital/Academic/Medical Center)	Sponsor	Academic					probiotic therapy	Microbiome modulator		Nutritional supplement	Small molecule > Synthetic small molecule						CC2D1A; CNBP	Diagnostic; Predisposing; Prognostic	To investigate the ingestion of probiotics in relation to nutrition, anthropometry, biochemical profile and anxiety in diabetic and overweight individuals with cardiopathy.	Hemoglobin A1c percentage Hemoglobin level Hemoglobin	Efficacy > Blood Measures (Efficacy) Efficacy > Blood Measures (Efficacy) Safety/Toxicity > Laboratory Measurements (Safety/Toxicity)	Primary Outcome Measures : Control of DM2 [ Time Frame: 3 months ] Blood samples were collected fasting (12h overnight) to determine glycemic and hemoglobin (HbA1c) Anxiety [ Time Frame: 3 months ] To assess anxiety, was applied by a psychologist to the Beck Scale. BAI consists of 21 questions about how the individual has felt in the past week, expressed in common anxiety symptoms (such as sweati…	Body Mass Index Hemoglobin A1c percentage High-density lipoprotein Low-density lipoprotein Serum lipids Total cholesterol level in dyslipidemia Triglyceride	Efficacy > Patient Assessment Instruments (Efficacy) Efficacy > Blood Measures (Efficacy) Efficacy > Lipid Levels Efficacy > Lipid Levels Safety/Toxicity > Laboratory Measurements (Safety/Toxicity) Efficacy > Laboratory Measurements (Efficacy) Efficacy > Lipid Levels	Secondary Outcome Measures : Alteration of serum lipids [ Time Frame: 3 months ] Blood samples were collected fasting (fasting of 12h overnight) for glycemia, glycated hemoglobin (HbA1c) in mg / dL, total cholesterol (TC) in mg / dL, high density lipoprotein (HDL-c) in mg / dL, non-HDL in mg / dL and triglycerides in mg / dL. Levels of low-density lipoprotein (LDL in mg / dL) were determined by t…	2018-07-20	Actual	6.37	Anticipated	2019-01-30	Anticipated	3	Anticipated	2019-05-31	Anticipated	2019-06-30	Anticipated
345821	NCT03883685 REC-18-05-23-01 TrialTroveID-345821	The Effect of Probiotics on Obesity - Metabolic Endotoxemia and Inflammation	IV	Completed	Metabolic/Endocrinology	Metabolic/Endocrinology: Obesity	(N/A)	Endotoxemia; Inflammation; Metabolic Syndrome; Obesity	Trialtrove	(Other Hospital/Academic/Medical Center)	Sponsor	Academic					probiotic therapy	Microbiome modulator		Nutritional supplement	Small molecule > Synthetic small molecule						CRP; LIPA; SLC22A18; TNF	Diagnostic; Predictive; Predisposing; Prognostic	To study the relatedness of low grade inflammation with the ME; To investigate the effectiveness of probiotics supplement on the obesity, ME and inflammation. To study the relatedness of obesity, with the associated metabolic endotoxemia and low-grade inflammation, and the effectiveness of probiotics intervention in adults, in UAE. Specific Aims: Investigate the link between metabolic derangement…	Body Mass Index C reactive protein Lipid Profile Serum lipids	Efficacy > Patient Assessment Instruments (Efficacy) Efficacy > Inflammatory Assessment Efficacy > Lipid Levels Safety/Toxicity > Laboratory Measurements (Safety/Toxicity)	Primary Outcome Measures : 80 participants characterized with obesity will be assessed for endotoxemia using LAL Chromogenic Endpoint Assay [ Time Frame: 8 weeks ] Estimate the serum levels of LPS (EU/ml) before and after intervention period. 80 participants characterized with obesity will be assessed for body mass index (BMI) before and after the intervention period [ Time Frame: 8 weeks ] BMI (…				2019-01-01	Actual	2.53	Actual	2019-03-19	Actual	2	Actual	2019-05-19	Actual	2019-09-01	Actual
345723	CMUH105-REC2-096 NCT03883191 TrialTroveID-345723	Effect of a Three Combined Probiotics Supplementation on Weight Loss in Obese/Overweight Children	IV	Completed	Metabolic/Endocrinology	Metabolic/Endocrinology: Obesity	Children and adolescents; Obese; Overweight	Obesity; Overweight; Pediatric Obesity; Weight Loss	Trialtrove	China Medical University Hospital {China Medical College Hospital, Taichung, Taiwan}	Sponsor	Academic					probiotic therapy	Microbiome modulator		Nutritional supplement	Small molecule > Synthetic small molecule						GPT; Leptin; TNF	Diagnostic; Predictive; Predisposing; Prognostic	To evaluate the effect of product containing three probiotics in weight loss in overweight and obesity children To identify if this product containing three probiotics has persistent effects.	Body Mass Index Lipid Profile Liver function	Efficacy > Patient Assessment Instruments (Efficacy) Efficacy > Lipid Levels Safety/Toxicity > Laboratory Measurements (Safety/Toxicity)	Primary Outcome Measures : Change in the body mass index (BMI) after intervention [ Time Frame: Up to 3 months. ] Body weight (kg) and height (m) will be combined to report BMI in kg/m^2, normal BMI value is defined by the "Children's and Adolescent Growth Body Mass Index Recommended Values" published by the National Health Agency of the Ministry of Health and Welfare on June 11, 2013. Probiotics…				2017-10-24	Actual	1.05	Actual	2017-11-25	Actual	3	Actual	2018-02-24	Actual	2022-04-18	Actual	2022-08-04	Actual
345145	Garcilaso 19-3 NCT03872245 TrialTroveID-345145	Association of Probiotics Intake With Percutaneous Electrical Neurostimulation of Dermatome T6 (PENS T6): Effect on Weight Loss in Obese Patients	III	Planned	Metabolic/Endocrinology	Metabolic/Endocrinology: Obesity	Obese	Body Weight; Obesity; Weight Loss	Trialtrove	(Other Hospital/Academic/Medical Center)	Sponsor	Academic					probiotic therapy	Microbiome modulator		Nutritional supplement	Small molecule > Synthetic small molecule	electrical therapy	Not applicable		Miscellaneous	Small molecule > Synthetic small molecule	CD1A	Prognostic	To study the association of Probiotics Intake With Percutaneous Electrical Neurostimulation of Dermatome on Weight Loss in Obese Patients	Weight loss	Efficacy > Clinical Response	Primary Outcome Measures : Weight loss [ Time Frame: 10 weeks ] Weight loss after treatment will be assessed				2019-03-11	Anticipated	0.16	Anticipated	2019-03-16	Anticipated	2.5	Anticipated	2019-05-31	Anticipated	2019-05-31	Anticipated
342501	16-003300 NCT03832439 TrialTroveID-342501	The Effect of Probiotic Supplementation on Weight Loss, and Its Association With the Gut Microbiome After Bariatric Surgery	II	Completed	Metabolic/Endocrinology	Metabolic/Endocrinology: Obesity	Obese	Obesity; Weight Loss	Trialtrove	Mayo Clinic	Sponsor	Academic					Lactobacillus rhamnosus GG	Microbiome modulator		Nutritional supplement	Small molecule > Synthetic small molecule								Too better understand how bariatric surgery leads to weight loss, and the role of bacteria that live in the gut in making this happen To study how a probiotic, which is a dietary supplement containing large amounts of 'good' bacteria, can influence the make-up of the gut bacterial population and what effect it has on weight loss and loss of fat. The CT scan, DEXA scan and stool sample will be rep…	Abdominal Fat Measurement Weight loss	Efficacy > Clinical Response Efficacy > Clinical Response	Primary Outcome Measures : Weight loss [ Time Frame: 3 months ] Change in body weight from baseline to 3 months Visceral fat loss [ Time Frame: 3 months ] Change in visceral fat from baseline to 3 months				2019-01-17	Actual	24.35	Actual	2021-01-27	Actual	3	Actual	2021-04-28	Actual	2021-04-28	Actual
340160	IRCT20141025019669N10 TrialTroveID-340160	The survey of oral supplementation effects with probiotic and alpha-lipoic acid, separately or in combination on the maintenance of weigh in overweight individuals under isocaloric weight loss diet	III	Completed	Metabolic/Endocrinology	Metabolic/Endocrinology: Obesity	Overweight	Obesity	Trialtrove	(Other Hospital/Academic/Medical Center)	Sponsor	Academic					lipoic acid (oral) probiotic therapy	Reducing agent Microbiome modulator		Nutritional supplement Nutritional supplement	Small molecule > Synthetic small molecule Small molecule > Synthetic small molecule						MAP3K12	Prognostic	To study the effect of probiotic and alpha-lipoic acid supplements on the maintenance of weigh in overweight individuals	Appetite C reactive protein	Efficacy > Symptom Assessment Efficacy > Inflammatory Assessment	Weight Method of measurement: Weight of the participants with minimal dress and no shoes to the nearest 0.5 kg using a medical weight scale Blood pressure Method of measurement: By medical barometer Appetite Method of measurement: Scale Analog Visual questionnaire Body fat Method of measurement: Using of Deurenberg equation C reactive protein Method of measurement: Eliza Sleep quality Method of m…				2018-11-30	Anticipated	2.66	Anticipated	2019-02-19	Anticipated	4	Anticipated	2019-06-20	Anticipated			2020-09-22	Actual
339850	FMT-OB study NCT03789461 TrialTroveID-339850	An Open-label Pilot Study of Fecal Microbiota Transplant (FMT) to Induce Weight Loss in Obese Subjects	IV	Completed	Metabolic/Endocrinology	Metabolic/Endocrinology: Obesity	Obese; Overweight	Obesity; Weight Loss	Trialtrove	Chinese University, Hong Kong	Sponsor	Academic					fecal bacteriotherapy	Microbiome modulator, faecal		Alimentary/Metabolic, other	Small molecule > Synthetic small molecule								To study the Fecal Microbiota Transplant (FMT) to Induce Weight Loss in Obese Subjects. Metagenomic sequencing, meta-transcriptomic sequencing and metabolomic profiling (LC-Q-TRAP-MS approach) were performed on fecal samples collected at baseline, weeks 1, 2, 3, 4, 6, 8 and 12 after FMT. 16S rDNA sequencing was performed on duodenal and colonic biopsies at baseline, weeks 1, 2, 3 and 4 during the…			Proportion of at least 10% reduction in weight [ Time Frame: 6 weeks ] Determine the proportion of at least 10% reduction in weight compared with baseline weight	Microbiome Waist to hip ratio Weight loss	Efficacy > Clinical Response Efficacy > Patient Assessment Instruments (Efficacy) Efficacy > Clinical Response	Proportion of subjects maintaining weight reduction [ Time Frame: 12, 26, 52, 78, 104 weeks ] Proportion of subjects maintaining at least 10% reduction in weight compared with baseline Proportion of subjects maintaining weight reduction [ Time Frame: 6,12, 26, 52, 78, 104 weeks ] Proportion of subjects maintaining at least 5% reduction in weight compared with baseline Changes in waist circumferen…	2018-12-28	Actual	16.03	Actual	2020-04-29	Actual	1.5	Anticipated	2022-12-31	Anticipated	2022-12-31	Anticipated	2021-05-21	Actual
338838	02-2018-016 NCT03774381 TrialTroveID-338838	Effect of Bifidobacterium Breve B-3 on Body Fat in Obese Adults	IV	Completed	Metabolic/Endocrinology	Metabolic/Endocrinology: Obesity	Obese; Overweight	Obesity; Unspecified	Trialtrove	(Other Hospital/Academic/Medical Center)	Sponsor	Academic					probiotic therapy	Microbiome modulator		Nutritional supplement	Small molecule > Synthetic small molecule								To investigate the effect of oral ingestion of Bifidobacterium breve B-3 on body fat reduction in adults by a randomized, double-blind, and control-group study.	DEXA	Efficacy > Imaging	Body fat [ Time Frame: Change from baseline body fat at 12 weeks ] dual energy x-ray absorptiometry (DEXA)				2018-09-01	Actual	7.95	Actual	2019-05-01	Actual	3	Actual	2019-07-31	Actual	2019-08-01	Actual
337213	FMTODM ISRCTN30359027 TrialTroveID-337213	Feasibility of faecal microbiota transplantation in the management of obesity and type 2 diabetes: a randomised feasibility study	III	Completed	Metabolic/Endocrinology	Metabolic/Endocrinology: Obesity; Metabolic/Endocrinology: Type 2 Diabetes	Comorbid obesity; Obese; Obese with diabetes; Overweight	Diabetes Mellitus, Type 2; Obesity	Trialtrove	(Other Hospital/Academic/Medical Center)	Sponsor	Academic					fecal bacteriotherapy	Microbiome modulator, faecal		Alimentary/Metabolic, other	Small molecule > Synthetic small molecule								To test the feasibility of using a new intervention (personalised faecal microbiota transplantation) for the treatment of obesity and type two diabetes mellitus (T2DM)			Measured once the study is completed (i.e. all 30 patients have been recruited): 1. The feasibility of a future full trial of FMT in obesity and type 2 diabetes 2. The recruitment rate of donors and patients for a study of FMT 3. The choice of endpoints for a future phase III trial 4. The number of patients required at phase III to demonstrate efficacy of FMT in the treatment of obesity and type …	Body Mass Index	Efficacy > Patient Assessment Instruments (Efficacy)	The magnitude of treatment response to FMT in obesity and T2DM, measured using BMI, anthropometric measurements, blood tests and patient reported outcome measures at baseline and 12 weeks post intervention	2018-01-04	Actual	15.84	Actual	2019-05-01	Actual	12.02	Anticipated	2020-05-01	Anticipated
336036	NCT03727321 Pro00076642 TrialTroveID-336036	Fecal Microbial Transplantation and Fiber Supplementation in Subjects With Obesity and Metabolic Syndrome	II	Completed	Cardiovascular; Metabolic/Endocrinology	Cardiovascular: Dyslipidemia; Cardiovascular: Hypertension; Metabolic/Endocrinology: Obesity; Metabolic/Endocrinology: Type 2 Diabetes	Comorbid obesity; Decreased HDL; Diabetes and syndrome X; Dyslipidemia and Hypertension; Essential hypertension; Hypertriglyceridemia; Mild; Moderate; Obese; Obese with diabetes; Obese with dyslipidemia; Obese with hypertension; Other comorbidity; Patients on other single antidiabetic agent; Patients only on metformin	Diabetes Mellitus, Type 2; Dyslipidemias; Hyperlipidemias; Hypertension; Hypertriglyceridemia; Hypoalphalipoproteinemias; Metabolic Syndrome; Obesity; Syndrome	Trialtrove	University of Alberta (Other Cooperative Group)	Sponsor Collaborator	Academic Cooperative Group					prebiotic therapy fecal bacteriotherapy	Microbiome modulator Microbiome modulator, faecal		Nutritional supplement Alimentary/Metabolic, other	Small molecule > Synthetic small molecule Small molecule > Synthetic small molecule						CRP; insulin; Leptin; TNF	Diagnostic; Predictive; Predisposing; Prognostic	To safety and effectiveness of stool transplant, also known as Fecal Microbiota Transplantation (FMT) and prebiotic supplementation in the management of metabolic syndrome. This study will look at this interaction and answer if prebiotic therapy is effective in prolonging the benefits of FMT in participants with metabolic syndrome. To determine if fecal microbial transplantation (FMT) combined wi…			Insulin Sensitivity Assessment [ Time Frame: 12 weeks ] The homeostasis Model Assessment-Insulin Resistance (HOMA-IR) is a mathematical model to predict the interaction between glucose and insulin dynamics across a range of glucose plasma levels assuming a feedback circuit between the liver and beta-cells in the pancreas. The primary outcome was evaluating mean differences (MD) in insulin sensiti…	Appetite Body Mass Index C reactive protein EQ-5D Fatty acids Hemoglobin A1c percentage Lipid Profile Microbiome Quality of Life Satiety Serum lipids	Efficacy > Symptom Assessment Efficacy > Patient Assessment Instruments (Efficacy) Efficacy > Inflammatory Assessment HEOR > Health-Related Quality Of Life (Patient Reported Outcomes) (HEOR) Efficacy > Laboratory Measurements (Efficacy) Efficacy > Blood Measures (Efficacy) Efficacy > Lipid Levels Efficacy > Clinical Response HEOR > Health-Related Quality Of Life Efficacy > Symptom Assessment Safe…	Health-related quality of life (HRQL): EQ-5D Index [ Time Frame: 12 week ] Assessment of the current health related quality of life will be accomplished by conducting standardized interviews and by using the validated questionnaires EQ-5D Index. Participants will report perceived health outcomes using this validated survey, and rank overall perceived health from 0 (low)- 100 (high). Dietary Intak…	2018-07-01	Actual	15.54	Actual	2019-10-17	Actual	3	Actual	2020-01-16	Actual	2020-01-16	Actual	2021-03-04	Actual
332449	MET-3-101 NCT03660748 TrialTroveID-332449	A Phase I, Open-Label, Single-Centre Study of the Safety and Efficacy of Microbial Ecosystem Therapeutics (MET)-3 in Obese Human Subjects	I	Completed	Metabolic/Endocrinology	Metabolic/Endocrinology: Obesity	Obese; Obese with diabetes; Obese with dyslipidemia; Obese with hypertension; Obese with other comorbidities	Obesity; Unspecified	Trialtrove	(Other Hospital/Academic/Medical Center) NuBiyota	Sponsor Collaborator	Academic Industry, all other pharma	United States	NJ	Teaneck	7666	microbial ecosystem therapeutics, NuBiyota-1	Microbiome modulator, live microorganisms	Not applicable	Antiobesity; Hypolipaemic/Antiatherosclerotic	Biological > Cellular > Cell type > Bacterial cell						GPT	Predisposing; Prognostic	To explore the metabolic effect and safety of a 3-week course of therapy with MET-3 in obese subjects			Primary Outcome Measures : Effect of MET-3 on the Incremental Area under the glucose curve (2 hrs) in obese subjects [ Time Frame: Treatment week 6 ] The area under the glucose curve in obese subjects will be measured 2 hours after a 75 g oral glucose challenge. This measurement will be made at baseline and then again after 6 weeks of treatment with MET-3.	Adverse Events Alanine aminotransferase (ALT) response Alkaline phosphatase (ALP) Bilirubin Creatinine kinase level Liver function Treatment Emergent Adverse Events	Safety/Toxicity > Adverse Drug Reactions Efficacy > Laboratory Measurements (Efficacy) Efficacy > Laboratory Measurements (Efficacy) Efficacy > Laboratory Measurements (Efficacy) Safety/Toxicity > Laboratory Measurements (Safety/Toxicity) Safety/Toxicity > Laboratory Measurements (Safety/Toxicity) Safety/Toxicity > Adverse Drug Reactions	Secondary Outcome Measures : Incidence of Treatment-Emergent Adverse Events [ Time Frame: Period beginning at enrollment and continuing through to end of treatment phase (week 6) ] Adverse Events,Complete blood count (CBC), aspartate transaminase (AST), alanine aminotransferase (ALT), Alkaline phosphatase (ALP), bilirubin, urea, amylase, creatinine and electrolytes	2018-10-01	Actual	14.23	Actual	2019-12-08	Actual	1.5	Actual	2020-01-22	Actual	2020-01-22	Actual
332078	NCT03657186 TAR/006118 TrialTroveID-332078	Double-blind, Randomised, Placebo-controlled Study to Evaluate Benefit of ProbioSatys on Weight Reduction in Overweight Subjects	IV	Completed	Metabolic/Endocrinology	Metabolic/Endocrinology: Obesity	Overweight	Body Weight; Obesity; Overweight; Weight Loss	Trialtrove	TargEDys	Sponsor	Natural products, OTC, cosmetics					probiotic therapy	Microbiome modulator		Nutritional supplement	Small molecule > Synthetic small molecule								To evaluate the effects of ProbioSatys on body weight and related parameters in overweight subjects during a 12-week consumption period. In addition, tolerability and safety of ProbioSatys will be assessed.			Proportion of subjects who lost at least 3% of baseline body weight (="3% responders") [ Time Frame: 12 weeks ]	Adverse Events Alkaline phosphatase (ALP) Aspartate aminotransferase level Bilirubin Bowel Movement Frequency Creatinine kinase level Fat mass change Gastrointestinal symptoms Hematocrit level Hemoglobin A1c percentage Hemoglobin level Hemoglobin Likert scale Lipid Profile Quality of Life Safety and Tolerability Satiety Serum lipids Total cholesterol level in dyslipidemia Uric acid level Visual A…	Safety/Toxicity > Adverse Drug Reactions Efficacy > Laboratory Measurements (Efficacy) Efficacy > Laboratory Measurements (Efficacy) Efficacy > Laboratory Measurements (Efficacy) Efficacy > Clinical Response Safety/Toxicity > Laboratory Measurements (Safety/Toxicity) Efficacy > Clinical Response Safety/Toxicity > Cardiac Measures/Events Efficacy > Blood Measures (Efficacy) Efficacy > Blood Measur…	Body weight change (in kg), compared to baseline (V2) [ Time Frame: 4, 8 and 12 weeks ] Body weight change (%), compared to baseline (V2) [ Time Frame: 4, 8 and 12 weeks ] Body weight (in kg ) [ Time Frame: 4, 8 and 12 weeks ] Proportion of subjects who lost at least 3% of baseline body weight (="3% responders") [ Time Frame: 4 and 8 weeks ] Proportion of subjects who lost at least 5% of baseline…	2018-08-31	Actual	11.93	Actual	2019-08-29	Actual	3	Actual	2019-11-28	Actual	2019-11-28	Actual	2021-06-08	Actual
324818	141045 NCT03533621 TrialTroveID-324818	The Effect of Probiotics on Gut Microbiome and Adiposity	IV	Completed	Metabolic/Endocrinology	Metabolic/Endocrinology: Obesity	Children and adolescents; Obese; Overweight	Obesity; Pediatric Obesity	Trialtrove	University of California San Diego (Other Hospital/Academic/Medical Center)	Sponsor Collaborator	Academic Academic					lactic acid bacteria, VSL	Microbiome modulator, live microorganisms	Unspecified	GI inflammatory/bowel disorders	Biological > Cellular > Cell type > Bacterial cell	behavioral therapy	Not applicable		Miscellaneous	Small molecule > Synthetic small molecule	TNF	Diagnostic; Predictive; Predisposing; Prognostic	To better understand the effect of probiotics on these physiologic functions and determine acceptability and feasibility of taking daily probiotics. To study the effect of probiotics on changing the gut microbiome of overweight/obese children. To determine whether changes in gut microbiota are greater with the addition of probiotics (High F/V diet + Probiotics) compared to diet alone (High F/V di…	Abdominal pain Bloat C reactive protein DEXA Fat mass change Microbiome Nausea	Efficacy > Symptom Assessment Efficacy > Symptom Assessment Efficacy > Inflammatory Assessment Efficacy > Imaging Efficacy > Clinical Response Efficacy > Clinical Response Safety/Toxicity > Adverse Drug Reactions	The primary aim is to test the effect of these 2 arms on changing the gut microbiota, fat mass, and inflammation in children. Primary Outcome Measures Adiposity [ Time Frame: 12 weeks ] change in total % fat mass as measured by DXA scan measured at baseline (week 0) and study completion (week 12) hsCRP [ Time Frame: 12 weeks ] high sensitivity C-reactive protein (mg/L) measured at baseline (week …	Microbiome	Efficacy > Clinical Response	Secondary Outcome Measures Bristol Stool chart [ Time Frame: 12 weeks ] changes in stooling pattern as assessed by the Bristol Stool Chart, measured at baseline (week 0), weekly during the study (weeks 1-11), and study completion (week 12) gut microbiome [ Time Frame: 12 weeks ] Changes in the composition and alpha and beta diversity of the gut microbiome using 16SrRNA amplicon sequencing. DNA se…	2014-09-04	Actual	24.87	Actual	2016-09-30	Actual	3	Actual	2016-12-31	Actual	2016-12-31	Actual
323855	31806 NCT03517345 TrialTroveID-323855	Investigating the Effects of Prebiotic Supplementation on Metabolic Effects of Roux-en-Y Gastric Bypass Surgery: A Prospective Randomized Trial	IV	Completed	Metabolic/Endocrinology	Metabolic/Endocrinology: Obesity	Obese	Obesity; Unspecified	Trialtrove	(Other Hospital/Academic/Medical Center)	Sponsor	Academic					prebiotic therapy	Microbiome modulator		Nutritional supplement	Small molecule > Synthetic small molecule								To evaluate whether the addition of prebiotics to patients' post-operative diets increases Roux-en-Y Gastric Bypass surgery effects.			Primary Outcome Measures : Plasma GLP-1 levels changes [ Time Frame: 6 months ] Change in baseline GLP-1 levels (pM) at 6th month. Measured by plasma samples. Plasma PYY levels changes [ Time Frame: 6 months ] Change in baseline PYY levels (pg/ml) at 6th month. Measured by plasma samples.	Appetite Fat mass change Visual Analog Scale Weight change Weight loss	Efficacy > Symptom Assessment Efficacy > Clinical Response Efficacy > Symptom Assessment (Patient Reported Outcomes) Efficacy > Clinical Response Efficacy > Clinical Response	Secondary Outcome Measures : Appetite regulation [ Time Frame: 6 months ] Change in baseline appetite at 6th month. Subjective appetite assessed with visual analog scales Other Outcome Measures: weight changes [ Time Frame: 6 months ] Change in baseline weight (kg) measurements at 6th month. fat mass changes [ Time Frame: 6 months ] Change in baseline fat mass (kg) measurements at 6th month. fat …	2013-04-22	Actual	13.44	Actual	2014-06-05	Actual	6	Actual	2014-12-05	Actual	2015-02-10	Actual
321302	00076642 NCT03477916 TrialTroveID-321302	Fecal Microbial Transplantation and Fiber Supplementation in Participants With Obesity and Metabolic Syndrome	II	Completed	Cardiovascular; Metabolic/Endocrinology	Cardiovascular: Dyslipidemia; Cardiovascular: Hypertension; Metabolic/Endocrinology: Obesity; Metabolic/Endocrinology: Type 2 Diabetes	Comorbid obesity; Decreased HDL; Diabetes and syndrome X; Dyslipidemia and Hypertension; Essential hypertension; Mild; Obese; Obese with diabetes; Obese with dyslipidemia; Obese with hypertension; Patients on other single antidiabetic agent	Diabetes Mellitus, Type 2; Dyslipidemias; Hyperlipidemias; Hypertension; Hypoalphalipoproteinemias; Metabolic Syndrome; Obesity; Syndrome	Trialtrove	University of Alberta (Other Cooperative Group)	Sponsor Collaborator	Academic Cooperative Group					prebiotic therapy fecal bacteriotherapy	Microbiome modulator Microbiome modulator, faecal		Nutritional supplement Alimentary/Metabolic, other	Small molecule > Synthetic small molecule Small molecule > Synthetic small molecule						CRP; FHL1; insulin; insulin A1C; Leptin; PDLIM2; TNF	Diagnostic; Predictive; Predisposing; Prognostic	To use fecal microbial transplant to change the gut microbes of obese individuals to those seen in lean individuals and then to use fiber supplements to help maintain the beneficial effects To determine if fiber supplementation following FMT was able to enhance or sustain FMT-mediated metabolic benefits.			Insulin sensitivity [ Time Frame: Change between the time of screening and 6 weeks following treatment. ] The primary endpoint is the change in insulin sensitivity between the time of screening and 6 weeks following treatment. The primary outcome was evaluating mean differences (MD) in insulin sensitivity from baseline to 6-wks using the homeostatic model assessment of insulin resistance (HOMA2-I…	Appetite Body Mass Index C reactive protein EQ-5D Fatty acids Hemoglobin A1c percentage Lipid Profile Microbiome Quality of Life Satiety Serum lipids	Efficacy > Symptom Assessment Efficacy > Patient Assessment Instruments (Efficacy) Efficacy > Inflammatory Assessment HEOR > Health-Related Quality Of Life (Patient Reported Outcomes) (HEOR) Efficacy > Laboratory Measurements (Efficacy) Efficacy > Blood Measures (Efficacy) Efficacy > Lipid Levels Efficacy > Clinical Response HEOR > Health-Related Quality Of Life Efficacy > Symptom Assessment Safe…	BMI [ Time Frame: Changes between baseline and 6 and 12 weeks ] weight and height will be combined to report changes in BMI in kg/m^2 between baseline and 6 and 12 weeks Waist to hip circumferences [ Time Frame: Changes between baseline and 6 and 12 weeks ] Changes in waist to hip circumferences between baseline and 6 and 12 weeks HbA1C [ Time Frame: Changes between baseline and 6 and 12 weeks ] …	2018-04-09	Actual	24.28	Actual	2020-04-17	Actual	1.5	Actual	2020-06-01	Actual	2020-12-31	Actual	2021-05-21	Actual
316065	FMTOBE NCT03391817 TrialTroveID-316065	FAECAL MICROBIOTA TRANSPLANTATION IN THE TREATMENT OF MORBID OBESITY	IV	Completed	Metabolic/Endocrinology	Metabolic/Endocrinology: Obesity	Obese; Obese with diabetes; Obese with dyslipidemia; Obese with hypertension; Obese with other comorbidities	Obesity; Obesity, Morbid	Trialtrove	(Other Hospital/Academic/Medical Center) Helsinki University	Sponsor Collaborator	Academic Academic					fecal bacteriotherapy	Microbiome modulator, faecal		Alimentary/Metabolic, other	Small molecule > Synthetic small molecule								To evaluate the effects of Fecal microbiota transplantation to reduce and maintain lower weight. Changes in weight, laboratory values, general well being and stool microbiota will be measured up to one year after the surgery; one and a half years after FMT. To determine whether FMT from a lean donor reduces body weight and further improves the results of bariatric surgery.	Body Mass Index Weight loss	Efficacy > Patient Assessment Instruments (Efficacy) Efficacy > Clinical Response	Reduction of weight [ Time Frame: 1,5 years ] The primary outcome of the study was a reduction in body weight, which is reported as the change in BMI compared with the baseline, the percentage of total weight loss (TWL), and the percentage of excess BMI loss (EBMIL).	Quality of Life	HEOR > Health-Related Quality Of Life	Secondary outcomes included body composition measured with BIA, blood chemistry, and QoL. Disease-specific QoL was measured with the Moorehead-Ardelt QoL questionnaire. Health-related QoL was assessed with the 15-dimension (15D) questionnaire.	2018-01-19	Actual	19.32	Anticipated	2019-08-30	Anticipated	18.05	Anticipated	2021-03-01	Actual	2021-02-28	Anticipated	2022-12-16	Actual
314708	CL092 NCT03372109 TrialTroveID-314708	A Randomized Controlled Trial to Evaluate the Effects of Repeated Periods of Modified Fasting to Support Healthy Natural Weight Management and Prevention of Weight Gain in Overweight But Generally Healthy Adults Over the Winter Holiday Period	II	Completed	Metabolic/Endocrinology	Metabolic/Endocrinology: Obesity	Obese; Overweight	Body Weight; Body Weight Changes; Obesity; Weight Gain	Trialtrove	(Other Industry Sponsor)	Sponsor	Industry, all other pharma					nutritional supplement prebiotic therapy ubiquinol, unspecified natural product	Reducing agent; Free radical scavenger Microbiome modulator Reducing agent Not applicable		Nutritional supplement Nutritional supplement Nutritional supplement Undisclosed	Small molecule > Synthetic small molecule Small molecule > Synthetic small molecule Small molecule > Synthetic small molecule Small molecule > Synthetic small molecule						CRP; GPT; insulin; TNF	Diagnostic; Predictive; Predisposing; Prognostic	To assess the effects of repeated periods of modified fasting in support of healthy weight management and prevention of weight gain over the winter holiday period (mid-November to early January) in comparison to regular diet and activity. Participants will undergo assessments of blood tests, vital signs, BMI, body weight.			Primary Outcome Measures: Body weight [ Time Frame: 52 days ] The primary objective is to assess the effects of repeated periods of modified fasting on body weight.	C reactive protein High-density lipoprotein Insulin-like growth factor-1 level Low-density lipoprotein Serum lipids Total cholesterol level in dyslipidemia Triglyceride	Efficacy > Inflammatory Assessment Efficacy > Lipid Levels Efficacy > Insulin Measurements Efficacy > Lipid Levels Safety/Toxicity > Laboratory Measurements (Safety/Toxicity) Efficacy > Laboratory Measurements (Efficacy) Efficacy > Lipid Levels	Secondary Outcome Measures: hs-CRP [ Time Frame: 52 days ] hs-C-reactive protein IL-6 [ Time Frame: 52 days ] Interleukin-6 IL-8 [ Time Frame: 52 days ] Interleukin-8 IL-12 [ Time Frame: 52 days ] Interleukin-12 TNF-a [ Time Frame: 52 days ] Tumor necrosis factor alpha IGF-1 [ Time Frame: 52 days ] Insulin-like growth factor 1 IGFBP-1 [ Time Frame: 52 days ] Insulin-like growth factor binding pro…	2017-11-14	Actual	0.59	Actual	2017-12-02	Actual	1.71	Actual	2018-01-23	Actual	2018-03-22	Actual
309550	2016/1297-10 NCT03287726 TrialTroveID-309550	Evaluation of the Potential Impact of Probiotics on Weight Loss Maintenance in Individuals With Obesity	IV	Completed	Metabolic/Endocrinology	Metabolic/Endocrinology: Obesity	Obese	Obesity; Weight Loss	Trialtrove	(Other Hospital/Academic/Medical Center)	Sponsor	Academic					probiotic therapy	Microbiome modulator		Nutritional supplement	Small molecule > Synthetic small molecule								To investigate the impact of probiotic consumption on weight loss maintenance in Individuals With Obesity			Primary Outcome Measures: body composition [ Time Frame: 9 months ] air displacement plethysmography (BodPod, COSMED, Italy)	Appetite Microbiome Satiety Visual Analog Scale	Efficacy > Symptom Assessment Efficacy > Clinical Response Efficacy > Symptom Assessment Efficacy > Symptom Assessment (Patient Reported Outcomes)	Secondary Outcome Measures: appetite suppression [ Time Frame: 9 months ] Online Visual Analogue Scale (VAS) for the measurement of subjective feelings of appetite (hunger, fullness, desire to eat, prospective consumption) body composition [ Time Frame: 9 months ] Bioelectrical impedance analysis (BIA) resting metabolic rate [ Time Frame: 9 months ] indirect calorimetry Secondary aims are to inve…	2017-11-16	Actual	0.85	Actual	2017-12-12	Actual	36.63	Actual	2020-12-31	Actual	2020-12-31	Actual
308584	2017/1655 NCT03273855 RCTFMTOb RCTFMTobesity TrialTroveID-308584	Randomized Controlled Trial of Fecal Microbiota Transplantation in Severe Obesity RCTFMTobesity	IV	Completed	Metabolic/Endocrinology	Metabolic/Endocrinology: Obesity	Obese	Obesity; Obesity, Morbid	Trialtrove	(Other Hospital/Academic/Medical Center)	Sponsor	Academic					fecal bacteriotherapy	Microbiome modulator, faecal		Alimentary/Metabolic, other	Small molecule > Synthetic small molecule						CCL5; CRP; MIP; TNF; VEGFA	Diagnostic; Predictive; Predisposing; Prognostic	To investigate the effect of fecal microbiota transplantation (FMT) on body weight in patients with severe obesity.	Weight change Weight loss	Efficacy > Clinical Response Efficacy > Clinical Response	Change in individual weight loss (kg) [ Time Frame: Change from baseline body weight at 3, 6 and 12 months after FMT ] Partisipants will be measured at the outpatient clinic, medical department UNN Harstad, and weight in kilograms (kg) will be recorded. The data will be represented both as average weight change and as bar charts with >5%, >10%, >15% and >20% weight loss, with comparison between t…	Abdominal Fat Measurement Alanine aminotransferase (ALT) response Alkaline phosphatase (ALP) C reactive protein Change in beta-cell function DEXA Hemoglobin A1c percentage Lipid Profile Microbiome Serum lipids SF-36 Weight loss	Efficacy > Clinical Response Efficacy > Laboratory Measurements (Efficacy) Efficacy > Laboratory Measurements (Efficacy) Efficacy > Inflammatory Assessment Efficacy > Clinical Response Efficacy > Imaging Efficacy > Blood Measures (Efficacy) Efficacy > Lipid Levels Efficacy > Clinical Response Safety/Toxicity > Laboratory Measurements (Safety/Toxicity) HEOR > Health-Related Quality Of Life (Patien…	Change in visceral fat [ Time Frame: Change from baseline visceral fat at 3, 6 and 12 months after FMT ] Changes in body visceral fat (cm3), evaluated with DXA (Dual-energy absorptiometry) GE Lunar Prodigy. Participants will be measured under the same conditions (fasting/non fasting, light chloting, pillow/no pillow) at every measurment point Change in waist circumference (cm) [ Time Frame: Chang…	2019-05-13	Actual	35.63	Anticipated	2022-05-01	Anticipated	12	Anticipated	2023-05-01	Anticipated	2023-05-01	Anticipated
307801	BIFI-OBESE CE 165/13 NCT03261466 TrialTroveID-307801	BIFI-OBESE: Effect of Probiotic Bifidobacterium Breve BR03 and Bifidobacterium Breve B632 in Paediatric Obesity	IV	Completed	Metabolic/Endocrinology	Metabolic/Endocrinology: Obesity	Children and adolescents; Obese	Obesity; Pediatric Obesity	Trialtrove	(Other Hospital/Academic/Medical Center)	Sponsor	Academic					probiotic therapy	Microbiome modulator		Nutritional supplement	Small molecule > Synthetic small molecule						EHMT1; GLP1R; Glucagon; insulin; Leptin	Diagnostic; Predictive; Predisposing; Prognostic	To assess the efficacy of a supplementation with probiotic bifidobacteria with respect to a conventional treatment on weight loss and improvement of cardio-metabolic risk factors. To assess the impact of probiotic treatment in obese children and adolescents, under diet control, on weight loss, glucose, and insulin homeostasis, gut microbiota composition and SCFAs.			Primary Outcome Measures: Change in glucose level during oral glucose tolerance test (OGTT) [ Time Frame: Change from Baseline OGTT (V0) at 2 months (V1), 3 months (V2) and 5 months (V3) ] Evaluate if after the treatment with probiotic there is a reduction of glucose values during the OGTT at time 0' e 120' after oral glucose tolerance test. Change in HOMA-IR index [ Time Frame: Change from basel…	Fatty acids Lipid Profile Microbiome Serum lipids	Efficacy > Laboratory Measurements (Efficacy) Efficacy > Lipid Levels Efficacy > Clinical Response Safety/Toxicity > Laboratory Measurements (Safety/Toxicity)	Secondary Outcome Measures: Metabolic control: Improvement of metabolic risk factors [ Time Frame: Change from baseline lipid profile, insulin, leptin, adiponectin, GLP1 (V0) at 2 months (V1), 3 months (V2) and 5 months (V3) ] Evaluate any variation of serum lipids, leptin, adiponectin, GLP1 and insulin during OGTT. Change in fecal microbiome [ Time Frame: Change from Baseline fecal microbiome (V…	2013-11-20	Actual	42.32	Actual	2017-05-31	Actual	5	Actual	2017-10-30	Actual	2017-10-30	Actual	2020-09-01	Actual
307157	B-1511/324-002 NCT03248414 TrialTroveID-307157	Investigation of Anti-obesity Properties of Lactobacillus Sakei in Obese Human Subjects	IV	Completed	Metabolic/Endocrinology	Metabolic/Endocrinology: Obesity	Obese; Overweight	Obesity	Trialtrove	(Other Hospital/Academic/Medical Center)	Sponsor	Academic					probiotic therapy	Microbiome modulator		Nutritional supplement	Small molecule > Synthetic small molecule						SLC5A2	Diagnostic; Prognostic	To investigate the efficacy of Lactobacillus Sakei on reduction of fat mass assessed by DEXA compared to plaebo.	DEXA Fat mass change	Efficacy > Imaging Efficacy > Clinical Response	Fat mass change in 12-week [ Time Frame: 12 weeks ] fat mass is measured by DEXA	Hemoglobin A1c percentage Weight change	Efficacy > Blood Measures (Efficacy) Efficacy > Clinical Response	Changes in body weight [ Time Frame: 12 weeks ] body weight change Changes in waist circumference [ Time Frame: 12 weeks ] Waist circumference change Glucose metabolism [ Time Frame: 12 weeks ] Changes in HbA1c Glucose metabolism [ Time Frame: 12 weeks ] Changes in fasting glucose concentration Glucose metabolism [ Time Frame: 12 weeks ] Changes in insulin resistance Glucose metabolism [ Time Fra…	2016-08-10	Actual	18.99	Actual	2018-03-11	Actual	3	Actual	2018-06-10	Actual	2018-09-10	Actual	2020-06-30	Actual
304421	41697 NCT03201068 TrialTroveID-304421	Impact of a Probiotic Supplement on the Microbiome, Immune System, and Metabolic Syndrome	IV	Completed	Metabolic/Endocrinology	Metabolic/Endocrinology: Obesity; Metabolic/Endocrinology: Type 2 Diabetes	Comorbid obesity; Obese; Obese with diabetes; Obese with dyslipidemia; Obese with hypertension; Other comorbidity; Prediabetes, Impaired Glucose Tolerance	Diabetes Mellitus, Type 2; Glucose Intolerance; Hypertension; Inflammation; Metabolic Syndrome; Obesity; Syndrome	Trialtrove	Stanford University Medical Center	Sponsor	Academic					probiotic therapy	Microbiome modulator		Nutritional supplement	Small molecule > Synthetic small molecule						CRP	Diagnostic; Predictive; Predisposing; Prognostic	To determine the degree to which a probiotic supplement can 1) improve metabolic markers and metrics of metabolic syndrome, 2) alter microbiota composition and function, 3) impact microbiota metabolites, short-chain fatty acids—potential normalizers of metabolic and immune dysfunction, and 4) regulate immune status and function including reducing chronic, systemic inflammation as assessed by high…	Serum lipids Triglyceride	Safety/Toxicity > Laboratory Measurements (Safety/Toxicity) Efficacy > Lipid Levels	Metabolic syndrome parameters: Waist Circumference, Blood pressure, Triglycerides, HDL-cholesterol, and Fasting Glucose. [ Time Frame: Baseline (week 4) and end of intervention (week 14) ] 10-week change from Baseline (week 4) in the number of subjects presenting 3 of the 5 parameters for metabolic syndrome (waist circumference, blood pressure, triglycerides, HDL-cholesterol, and fasting glucose)…	C reactive protein Fatty acids Microbiome	Efficacy > Inflammatory Assessment Efficacy > Laboratory Measurements (Efficacy) Efficacy > Clinical Response	Microbiota composition [ Time Frame: Baseline (week 4) and end of intervention (week 14) ] 10-week change from baseline (week 4) in 16S rRNA enumeration at 14 weeks (end of intervention), determined using Illumina-based sequencing. Microbiota metabolites [ Time Frame: Baseline (week 4) and end of intervention (week 14) ] 10-week change from Baseline (week 4) in short-chain fatty acids (SCFA) at 1…	2017-09-14	Actual	10.58	Actual	2018-08-02	Actual	3.5	Actual	2018-11-16	Actual	2018-12-04	Actual
303267	CTRI/2017/05/008678 IHS/UBL/02/16 TrialTroveID-303267	A double blind, randomized, placebo controlled study to determine the safety and efficacy of supplementation of UB0316 in weight management	II	Completed	Metabolic/Endocrinology	Metabolic/Endocrinology: Obesity	Obese; Overweight	Obesity	Trialtrove	Unique Biotech	Sponsor	Industry, generic	India				probiotic therapy	Microbiome modulator		Nutritional supplement	Small molecule > Synthetic small molecule								To investigate effect of UB0316 supplementation versus placebo for weight management To determine the safety and efficacy of supplementation of UB0316 in weight management.	Body Mass Index	Efficacy > Patient Assessment Instruments (Efficacy)	Primary Outcome: .Reduction of BMI (Baseline week 4, week 8 and week 12)	Abdominal Fat Measurement Clinical Global Impression High-density lipoprotein Lipid Profile Low-density lipoprotein Serum lipids Very low-density lipoprotein measurements	Efficacy > Clinical Response Efficacy > Patient Assessment Instruments (Efficacy) Efficacy > Lipid Levels Efficacy > Lipid Levels Efficacy > Lipid Levels Safety/Toxicity > Laboratory Measurements (Safety/Toxicity) Efficacy > Lipid Levels	Secondary Outcomes: 1.Anthropometric assessment,BMI,WHR. (Baseline, Week 4,8 and 12) 2.Body fat composition by bioelectrical impedance; specific to total body fat% and visceral fat% (Baseline, Week 4,8 and 12) 3.Change in lipid profiles are measured by TG, LDL, VLDL, HDL and TC. (Baseline and Week 12) 4.Changes in the blood glucose levels. (Baseline and Week 12) 5.Quality of Life Assessment (Base…	2017-01-10	Actual	9.13	Actual	2017-10-15	Actual	3	Actual	2018-01-14	Actual			2019-12-04	Actual
302941	K-2016-A0299-00001 KCT0002292 TrialTroveID-302941	Effects of multiple probiotics administration on obesity and obesity related metabolic indicators: a randomized, double-blind, placebo-controlled trial	IV	Completed	Metabolic/Endocrinology	Metabolic/Endocrinology: Obesity	Obese; Overweight	Obesity	Trialtrove	(Other Hospital/Academic/Medical Center)	Sponsor	Academic					probiotic therapy	Microbiome modulator		Nutritional supplement	Small molecule > Synthetic small molecule						CRP; FBXO8; insulin	Diagnostic; Predictive; Predisposing; Prognostic	To prove that administration of probiotics is more effective in weight reduction, body composition improvement, glucose and lipid metabolism improvement, fat mass reduction, and change in intestinal microbiota than administration of placebo when treating obesity. To evaluate the efficacy of probiotics on obesity-related clinical markers according to gut microbial enterotype	Body Mass Index Fat mass change	Efficacy > Patient Assessment Instruments (Efficacy) Efficacy > Clinical Response	Primary Outcomes: Difference of body fat area in horizontal 4-5th lumbar CT images (total fat, internal fat, internal fat/total fat ratio) Timepoint: first day of visit, week 12 Body weight, Waist circumference, Hip circumference, Body mass index, Fat mass, Body fat percentage Timepoint: first day of visit, week 3, week 6, week 9, week 12	Alanine aminotransferase (ALT) response C reactive protein Fasting blood glucose High-density lipoprotein Serum lipids Total cholesterol level in dyslipidemia Triglyceride	Efficacy > Laboratory Measurements (Efficacy) Efficacy > Inflammatory Assessment Efficacy > Glucose Measurements Efficacy > Lipid Levels Safety/Toxicity > Laboratory Measurements (Safety/Toxicity) Efficacy > Laboratory Measurements (Efficacy) Efficacy > Lipid Levels	Secondary Outcomes: Fasting blood sugar (FBS), Triglyceride (TG), Total cholesterol, HDL cholesterol, AST, ALT, Insulin, CRP Timepoint: first day of visit, week 12 sBP, dBP, pulse Timepoint: first day of visit, week 3, week 6, week 9, week 12 Difference of intestinal microbiota Timepoint: second visit, week 12	2016-06-23	Actual	4.76	Actual	2016-11-15	Actual	3	Actual	2017-02-14	Actual			2020-02-07	Actual
302160	BNR17(Ob)_Bioneer KCT0000756 TrialTroveID-302160	Effect of Lactobacillus gasseri BNR17 consumption on body fat reduction in obese adults	IV	Completed	Metabolic/Endocrinology	Metabolic/Endocrinology: Obesity	(N/A); Obese; Overweight	Obesity	Trialtrove	(Other government agency)	Sponsor	Government					probiotic therapy	Microbiome modulator		Nutritional supplement	Small molecule > Synthetic small molecule								To evaluate the effect of Lactobacillus gasseri BNR17 on body fat reduction in obese adults	Abdominal Fat Measurement	Efficacy > Clinical Response	Primary Outcome: CT (Abdominal fat area: total fat area, visceral fat areat, subcutaneous fat area) Timepoint: 0, 12 weeks	Body Mass Index DEXA Fat mass change Lipid Profile Serum lipids	Efficacy > Patient Assessment Instruments (Efficacy) Efficacy > Imaging Efficacy > Clinical Response Efficacy > Lipid Levels Safety/Toxicity > Laboratory Measurements (Safety/Toxicity)	Secondary Outcomes: - DEXA (body fat mass, lean body mass, %body fat) 0, 12 weeks - Anthropometric measurements (body weight, BMI, waist circumference, hip circumference) 0, 6,12 weeks - Blood lipid profiles 0, 6, 12 weeks - Biomarkers of blood glucose 0, 6, 12 weeks - Blood inflammatory biomarkers 0, 12 weeks	2013-05-08	Actual	3.38	Actual	2013-08-19	Actual	3	Actual	2013-11-19	Actual
300967	NCT03141710 Study 805 TrialTroveID-300967	Effect of Prebiotic in Type 2 Diabetes (Diabetes and Health Study)	IV	Completed	Metabolic/Endocrinology	Metabolic/Endocrinology: Obesity; Metabolic/Endocrinology: Type 2 Diabetes	Comorbid obesity; Diet/Exercise controlled; Obese; Obese with diabetes; Overweight; Prediabetes, Impaired Glucose Tolerance	Diabetes Mellitus; Diabetes Mellitus, Type 2; Glucose Intolerance; Obesity	Trialtrove	(Other Hospital/Academic/Medical Center)	Sponsor	Academic					prebiotic therapy	Microbiome modulator		Nutritional supplement	Small molecule > Synthetic small molecule						GIP gene; Glucagon	Diagnostic; Predisposing	To determine effect of prebiotic in type 2 diabetes, over an extended period of time (12 week period) to match the profile of the intended consumer.			Primary Outcome Measures: - Change of oral glucose tolerance test (OGTT) [ Time Frame: At baseline and 12 weeks prebiotic consumption ] Six blood samples will be collected during the course of 3 hours (0, 30, 60, 90,120 and 180 min) using a cannulation after consuming 75 g of Polycal liquid (glucose load). Plasma glucose level will be measured by KONI analysis and	Body Mass Index Change in beta-cell function Hemoglobin A1c percentage Hemoglobin level Hemoglobin High-density lipoprotein Lipid Profile Low-density lipoprotein Serum lipids Total cholesterol level in dyslipidemia Triglyceride	Efficacy > Patient Assessment Instruments (Efficacy) Efficacy > Clinical Response Efficacy > Blood Measures (Efficacy) Efficacy > Blood Measures (Efficacy) Safety/Toxicity > Laboratory Measurements (Safety/Toxicity) Efficacy > Lipid Levels Efficacy > Lipid Levels Efficacy > Lipid Levels Safety/Toxicity > Laboratory Measurements (Safety/Toxicity) Efficacy > Laboratory Measurements (Efficacy) Effic…	Secondary Outcome Measures: - Change of insulin levels [ Time Frame: At baseline, 6 weeks and 12 weeks prebiotic consumption ] Six blood samples will be collected during the course of 3 hours (0, 30, 60, 90,120 and 180 min) using a cannulation after consuming 75 g of Polycal liquid (glucose load). insulin level will be measured by luminex assay. - HbA1c measured by Alere Afinion AS100 Analyzer [ …	2017-05-10	Actual	10.64	Anticipated	2018-03-30	Anticipated	3	Actual	2018-06-30	Anticipated	2018-08-31	Anticipated
300173	FMT-DM-RCT NCT03127696 TrialTroveID-300173	A Randomised Placebo-controlled Study of Fecal Microbiota Transplant (FMT) to Impact Body Weight and Glycemic Control in Obese Subjects With Type 2 Diabetes Mellitus	IV	Completed	Metabolic/Endocrinology	Metabolic/Endocrinology: Obesity; Metabolic/Endocrinology: Type 2 Diabetes	Comorbid obesity; Diet/Exercise controlled; Obese; Obese with diabetes; Overweight	Body Weight; Diabetes Mellitus; Diabetes Mellitus, Type 2; Obesity	Trialtrove	Chinese University, Hong Kong	Sponsor	Academic					fecal bacteriotherapy	Microbiome modulator, faecal		Alimentary/Metabolic, other	Small molecule > Synthetic small molecule	behavioral therapy	Not applicable		Miscellaneous	Small molecule > Synthetic small molecule	insulin; TRPM7	Diagnostic; Predictive; Predisposing; Prognostic	To Impact Body Weight and Glycemic Control in Obese Subjects With Type 2 Diabetes Mellitus A subgroup of 30 subjects will be analyzed at week 24. The difference and proportion in microbiome in different arms, microbial factors, and trans-kingdom correlation of microbial engraftment will be correlated with clinical data in an unblinded manner.			Primary Outcome Measures: Proportion of subjects with at least 20% lean-associated microbiota in recipients after FMT compared with subjects receiving lifestyle intervention alone up to week 24 [ Time Frame: 24 weeks ] Proportion of subjects with at least 20% lean-associated microbiota in recipients after FMT compared with subjects receiving lifestyle intervention alone up to week 24.	Body Mass Index Hemoglobin A1c percentage Lipid Profile Microbiome Serious Adverse Event Weight change Weight loss	Efficacy > Patient Assessment Instruments (Efficacy) Efficacy > Blood Measures (Efficacy) Efficacy > Lipid Levels Efficacy > Clinical Response Safety/Toxicity > Serious Adverse Events Efficacy > Clinical Response Efficacy > Clinical Response	Secondary Outcome Measures: Changes in microbial composition (including bacteriome and virome), function and metabolite [ Time Frame: 4, 16, 20, 24 week ] Changes in microbial composition (including bacteriome and virome), function and metabolite at weeks 4, 16, 20 and 24 compared with baseline Changes in microbiome of stool (including bacteriome and virome) [ Time Frame: 4, 16, 24 week ] Changes…	2017-04-26	Actual	18.63	Actual	2018-11-14	Actual	6	Actual	2019-05-15	Actual	2019-12-06	Actual	2021-03-30	Actual
299502	HS-14-00683 NCT03115385 TrialTroveID-299502	Probiotics and the Gut Microbiome in Obese Hispanic Youth	II	Terminated	Metabolic/Endocrinology	Metabolic/Endocrinology: Obesity	Children and adolescents; Obese	Obesity	Trialtrove	University of Southern California	Sponsor	Academic					lactic acid bacteria, VSL	Microbiome modulator, live microorganisms	Unspecified	GI inflammatory/bowel disorders	Biological > Cellular > Cell type > Bacterial cell						insulin	Diagnostic; Predictive; Predisposing; Prognostic	To demonstrate through a proof-of-concept trial that probiotics have the potential to alter the gut microbiome and gut hormones. To examine whether any changes in the gut microbiome are related to changes in liver fat, fibrosis, glycemia, or body weight. The main effects of the intervention will be evaluated in a general linear model, with change in outcomes as the dependent variable and active i…	Appetite Hepatic fat level Microbiome	Efficacy > Symptom Assessment Efficacy > Hepatic Measure Efficacy > Clinical Response	Primary Outcome Measures: Change in abundance of gut microbiome and gut hormones measured pre and post blood and stool sample collections. [ Time Frame: 16 weeks ] To determine whether probiotic (VSL#3) supplementation affects gut microbiome and gut hormones involved with appetite regulation in obese young Hispanics. The primary aim was to determine whether a probiotic supplement (VSL#3) interven…	Appetite Hepatic fat level Magnetic Resonance Imaging Microbiome	Efficacy > Symptom Assessment Efficacy > Hepatic Measure Efficacy > Imaging Efficacy > Clinical Response	Secondary Outcome Measures: Interaction between gut microbiome and liver fat, fibrosis, obesity, and glycemia measured pre and post blood and stool sample collections and through Dxa and MRI scans.. [ Time Frame: 16 weeks ] To determine whether there are any relationships between changes in the gut microbiome and changes in liver fat, fibrosis, obesity, and glycemia after 16 weeks of probiotic su…	2015-05-30	Actual	21.98	Actual	2017-03-29	Actual	4	Actual	2017-03-29	Actual	2016-04-11	Actual	2017-11-02	Actual
298700	871/15 NCT03100162 TrialTroveID-298700	Effect of Oral Supplementation With Probiotics on Cardiometabolic Risk Factors, Microflora and Intestinal Epithelial Permeability, Mineral Content and Lifestyle in Obese Women With Postmenopausal Metabolic Syndrome: Double-blind, Randomized Clinical Trial	IV	Completed	Cardiovascular; Metabolic/Endocrinology	Cardiovascular: Dyslipidemia; Metabolic/Endocrinology: Obesity	CHD or CHD Risk; Obese	Dyslipidemias; Hyperlipidemias; Metabolic Syndrome; Obesity	Trialtrove	(Other Hospital/Academic/Medical Center)	Sponsor	Academic					probiotic therapy	Microbiome modulator		Nutritional supplement	Small molecule > Synthetic small molecule						HAMP; insulin	Diagnostic; Predictive; Predisposing; Prognostic	To determine whether oral probiotic supplementation affects cardiometabolic risk, intestinal epithelial permeability, metabolic activity and intestinal flora composition, mineral content, and lifestyle in obese women with metabolic syndrome. The project is due to evaluate the effect of supplementation with selected probiotics in patients with metabolic syndrome on: -lipid metabolism- total choles…	Serum lipids Total cholesterol level in dyslipidemia	Safety/Toxicity > Laboratory Measurements (Safety/Toxicity) Efficacy > Laboratory Measurements (Efficacy)	Primary Outcome Measures : Number of patients with decreased cardiometabolic risk [ Time Frame: At the baseline and after 3 months of treatment ] Cardiometabolic risk will be estimated at baseline and after 3 months of treatment using the SCORE scale. SCORE scale summarize 5 risk factors (sex, age, systolic blood pressure, total cholesterol and smoking). The number of patients with decreased card…	Body Mass Index Quality of Life Serum lipids	Efficacy > Patient Assessment Instruments (Efficacy) HEOR > Health-Related Quality Of Life Safety/Toxicity > Laboratory Measurements (Safety/Toxicity)	Secondary Outcome Measures: blood pressure [ Time Frame: At the baseline and following 3 months of treatment ] Body mass index [ Time Frame: At the baseline and following 3 months of treatment ] waist circumference [ Time Frame: At the baseline and following 3 months of treatment ] serum lipids [ Time Frame: At the baseline and following 3 months of treatment ] Total antioxidant status (TAS) eval…	2016-02-27	Actual	19.25	Actual	2017-10-05	Actual	3	Actual	2018-01-04	Actual	2018-02-02	Actual	2018-06-15	Actual
298687	NCT03098056 NSP-CT-010 TrialTroveID-298687	Safety Evaluation of a Lifestyle Modification Program for Healthy Weight and Cardiometabolic Function - Second Phase	IV	Completed	Cardiovascular; Metabolic/Endocrinology	Cardiovascular: Dyslipidemia; Metabolic/Endocrinology: Obesity; Metabolic/Endocrinology: Type 2 Diabetes	CHD or CHD Risk; Comorbid obesity; Diabetes and syndrome X; Dyslipidemia and Type 2 Diabetes; Obese; Obese with diabetes; Obese with dyslipidemia; Other comorbidity; Overweight	Diabetes Mellitus, Type 2; Dyslipidemias; Hyperlipidemias; Obesity; Unspecified	Trialtrove	(Other Industry Sponsor)	Sponsor	Industry, all other pharma					nutritional supplement fish oil behavioral therapy probiotic therapy cinnamon cognitive therapy antioxidant, undisclosed phytosterols, unspecified	Reducing agent; Free radical scavenger Reducing agent; Omega 3 fatty acid stimulant Not applicable Microbiome modulator Unidentified pharmacological activity Not applicable Reducing agent Unidentified pharmacological activity		Nutritional supplement Antiobesity; Nutritional supplement Miscellaneous Nutritional supplement Antidiabetic; Nutritional supplement Miscellaneous Symptomatic antidiabetic; Anticancer, other; Anti-inflammatory; Neuroprotective; Ophthalmological, antiglaucoma Nutritional supplement; Hypolipaemic/Antiatherosclerotic	Small molecule > Synthetic small molecule Small molecule > Synthetic small molecule Small molecule > Synthetic small molecule Small molecule > Synthetic small molecule Small molecule > Synthetic small molecule Small molecule > Synthetic small molecule Small molecule > Synthetic small molecule Small molecule > Synthetic small molecule						insulin; insulin A1C	Diagnostic; Predictive; Predisposing; Prognostic	To investigate the safety, tolerance and acceptability of a lifestyle modification program with nutritional supplementation in generally healthy overweight subjects with cardiometabolic risk factors. Additionally, baseline, week 9 and 13 fasting blood samples will be drawn for blood counts, metabolic profiles, plasma lipids, and additional cardiovascular risk factors. Vitals signs, weight and bod…	Common Terminology Criteria for Adverse Events Treatment Emergent Adverse Events	Safety/Toxicity > Adverse Drug Reactions Safety/Toxicity > Adverse Drug Reactions	- Number of participants with treatment-related adverse events as assessed by CTCAE v4.0". [ Time Frame: 13 weeks ] - Data collection including questionnaires at individual and group visits and physician interviews at individual visits (baseline, week 9 and week 13) will be used to assess participants for treatment-related adverse events.	Body Mass Index Fasting blood glucose Fat mass change Hemoglobin A1c percentage Safety and Tolerability Serum lipids Total cholesterol level in dyslipidemia Triglyceride Vital signs Weight change	Efficacy > Patient Assessment Instruments (Efficacy) Efficacy > Glucose Measurements Efficacy > Clinical Response Efficacy > Blood Measures (Efficacy) Safety/Toxicity > Safety/Tolerability Safety/Toxicity > Laboratory Measurements (Safety/Toxicity) Efficacy > Laboratory Measurements (Efficacy) Efficacy > Lipid Levels Safety/Toxicity > Serious Adverse Events Efficacy > Clinical Response	- Number of participants with treatment-related changes in basic safety labs [ Time Frame: 13 weeks ] - Phlebotomy will be conducted at individual visits (baseline, week 9 and week 13). Comprehensive Metabolic Panels and Complete Blood Counts will be assessed for treatment-related change from baseline. - Number of participants with treatment-related changes in vital signs [ Time Frame: 13 weeks ]…	2016-08-01	Actual	0.33	Actual	2016-08-11	Actual	3.25	Actual	2016-11-18	Actual	2016-12-31	Actual
296261	ChiCTR-IOR-17010693 TrialTroveID-296261	Clinical study of fecal bacteria transplantation in the treatment of obesity	Other	Completed	Metabolic/Endocrinology	Metabolic/Endocrinology: Obesity	Obese	Obesity	Trialtrove	(Other Hospital/Academic/Medical Center)	Sponsor	Academic					fecal bacteriotherapy	Microbiome modulator, faecal		Alimentary/Metabolic, other	Small molecule > Synthetic small molecule	behavioral therapy	Not applicable		Miscellaneous	Small molecule > Synthetic small molecule			To investigate the faecal bacteria transplants (FMT) on weight loss efficacy in obese patients. To observe the effect of FMT on weight loss and intestinal flora changes.			Primary endpoint: Weight Measure time point of outcome: Six weeks, Three months, 6 months, 12 months				2017-04-01	Actual					12	Actual	2017-08-31	Anticipated
295450	STEAM TrialTroveID-295450 UMIN000025800	The effect of synbiotics therapy on microbiome of obesity STEAM	IV	Completed	Metabolic/Endocrinology	Metabolic/Endocrinology: Obesity	Obese	Obesity	Trialtrove	(Other Hospital/Academic/Medical Center) (Other government agency)	Sponsor Sponsor	Academic Government					probiotic therapy dextrin sulfate fructo-oligosaccharide galacto-oligosaccharide	Microbiome modulator GP120env antagonist Unidentified pharmacological activity Unidentified pharmacological activity	env, HIV-1	Nutritional supplement Antiviral, anti-HIV Anticancer, other Neurological	Small molecule > Synthetic small molecule Small molecule > Synthetic small molecule Small molecule > Synthetic small molecule Small molecule > Synthetic small molecule						insulin; Leptin	Diagnostic; Predictive; Predisposing; Prognostic	To assess the effect of synbiotics therapy on body mass index (BMI) and microbiome of obese patients. Basic objectives: Efficacy	Body Mass Index	Efficacy > Patient Assessment Instruments (Efficacy)	Primary outcomes: BMI 12 weeks after synbiotics administration	Abdominal Fat Measurement Bile acid profile Body Mass Index C reactive protein Fasting blood glucose Lipid Profile Microbiome	Efficacy > Clinical Response Efficacy > Laboratory Measurements (Efficacy) Efficacy > Patient Assessment Instruments (Efficacy) Efficacy > Inflammatory Assessment Efficacy > Glucose Measurements Efficacy > Lipid Levels Efficacy > Clinical Response	Key secondary outcomes: BMI 24 weeks after treatment, fasting blood glucose, lipid, Obesity related diseases, microbiome, adipocytokine, bile acid Body fat percentage, intestinal flora, visceral fat area, blood parameters (lipid, blood glucose, insulin, bile acid fraction, total bile acid, adiponectin, leptin, hsCRP, FGF -19	2017-01-25	Actual					3	Actual
290544	CLIN-21-012 NCT02962583 TrialTroveID-290544	The Addition of Probiotic Consumption to a Nutritional Intervention and Caloric Restriction on Body Weight and Composition in Overweight Participants: A Randomized, Double-blind, Placebo Controlled Study	II	Completed	Metabolic/Endocrinology	Metabolic/Endocrinology: Obesity	Obese; Overweight	Body Weight; Obesity; Overweight	Trialtrove	(Other Hospital/Academic/Medical Center) Lallemand/Lallemand Pharma	Sponsor Collaborator	Academic Industry, all other pharma	Canada		Montreal	H1W 2N8	probiotic therapy	Microbiome modulator		Nutritional supplement	Small molecule > Synthetic small molecule						insulin; TNF	Diagnostic; Predictive; Predisposing; Prognostic	To evaluate the effects of addition of a probiotic supplementation to a weight loss intervention on body weight, body composition and overall health in overweight adults. To determine if Lacticaseibacillus rhamnosus HA-114 supplementation accentuated beneficial impact of weight loss on metabolic and cognitive health.			Primary Outcome Measures: -Change from Baseline body weight at 12 weeks [ Time Frame: 12 weeks ]	Abdominal Fat Measurement Body Mass Index C reactive protein DEXA Microbiome	Efficacy > Clinical Response Efficacy > Patient Assessment Instruments (Efficacy) Efficacy > Inflammatory Assessment Efficacy > Imaging Efficacy > Clinical Response	Secondary Outcome Measures: -Change from Baseline BMI at 12 weeks [ Time Frame: 12 weeks ] -Change from Baseline waist circumference data at 12 weeks [ Time Frame: 12 weeks ] -Change from Baseline sagittal abdominal diameter data at 12 weeks [ Time Frame: 12 weeks ] -Change from Baseline body composition at 12 weeks [ Time Frame: 12 weeks ] DXA -Change from Baseline stress level at 12 weeks [ Tim…	2017-01-01	Actual	26.12	Actual	2019-03-07	Actual	3	Actual	2019-06-06	Actual	2019-06-06	Actual	2022-06-17	Actual
290336	HDonaHelena NCT02958644 TrialTroveID-290336	Effect of Synbiotic Supplement on the Body Mass Index of Participants With Severe Obesity	II	Terminated	Metabolic/Endocrinology	Metabolic/Endocrinology: Obesity	Obese; Overweight	Obesity; Obesity, Morbid	Trialtrove	(Other Hospital/Academic/Medical Center)	Sponsor	Academic					probiotic therapy fructo-oligosaccharide	Microbiome modulator Unidentified pharmacological activity		Nutritional supplement Anticancer, other	Small molecule > Synthetic small molecule Small molecule > Synthetic small molecule						albumin; insulin; TNF	Diagnostic; Predictive; Predisposing; Prognostic	To assess the effect of synbiotic supplementation (fructo-oligosaccharide - 12 g / day) on body mass index in participants with obesity class III, with follow up of 90 days. To analyze the effect of synbiotics supplementation on body mass index in participants diagnosed with morbid obesity.	Body Mass Index	Efficacy > Patient Assessment Instruments (Efficacy)	Primary Outcome Measures: -Body mass index [ Time Frame: 90 days ]	Adverse Events C reactive protein Fasting blood glucose Hemoglobin A1c percentage Serum lipids Total cholesterol level in dyslipidemia Triglyceride	Safety/Toxicity > Adverse Drug Reactions Efficacy > Inflammatory Assessment Efficacy > Glucose Measurements Efficacy > Blood Measures (Efficacy) Safety/Toxicity > Laboratory Measurements (Safety/Toxicity) Efficacy > Laboratory Measurements (Efficacy) Efficacy > Lipid Levels	Secondary Outcome Measures: -Plasma C-reactive protein [ Time Frame: 90 days ] -Total cholesterol [ Time Frame: 90 days ] -Plasma LDL-cholesterol [ Time Frame: 90 days ] -Plasma HDL-cholesterol [ Time Frame: 90 days ] -Plasma triglycerides [ Time Frame: 90 days ] -Blood glucose [ Time Frame: 90 days ] Fasting blood glucose -Glycated hemoglobin [ Time Frame: 90 days ] -Plasma insulin [ Time Frame:…	2017-09-01	Anticipated	0.03	Anticipated	2017-09-02	Anticipated	2.96	Actual	2017-12-31	Anticipated	2018-07-31	Anticipated
287728	BIFFAT NCT02921217 TrialTroveID-287728	Randomized, Parallel, Double Blinded, Placebo-controlled Study for the Evaluation of the Effectiveness on Visceral Fat Accumulation in Individuals With Abdominal Obesity of a Specific Probiotic Compound	III	Completed	Metabolic/Endocrinology	Metabolic/Endocrinology: Obesity	Obese; Overweight	Obesity	Trialtrove	Archer-Daniels-Midland/ADM Biopolis (Other Hospital/Academic/Medical Center) (Other Industry Sponsor)	Sponsor Collaborator Collaborator	Miscellaneous Academic Industry, all other pharma	United States	IL	Chicago	60601	probiotic therapy	Microbiome modulator		Nutritional supplement	Small molecule > Synthetic small molecule						Leptin; PRDX1	Diagnostic; Predictive; Predisposing; Prognostic	To investigate if an extract containing the probiotic Bifidobacterium animalis subsp. lactis BPL1 (CECT 8145) has a positive effect on the accumulation of abdominal visceral fat in people with abdominal obesity.	Abdominal Fat Measurement Magnetic Resonance Imaging	Efficacy > Clinical Response Efficacy > Imaging	Primary Outcome Measures: - Change of abdominal visceral fat [ Time Frame: Change from 0 weeks (V1) to 12 weeks (V3) ] - abdominal visceral fat will be measured by Nuclear Magnetic Resonance (NMR). The study will be conducted in 3 Teslas MRI (Signa LX Echo Speed Plus Excite, General Electric, Milwaukee, WI).	Body Mass Index Lipid Profile Magnetic Resonance Imaging Microbiome Serum lipids	Efficacy > Patient Assessment Instruments (Efficacy) Efficacy > Lipid Levels Efficacy > Imaging Efficacy > Clinical Response Safety/Toxicity > Laboratory Measurements (Safety/Toxicity)	Secondary Outcome Measures: - Change of body weight [ Time Frame: Change from 0 weeks (V1) to 6 weeks (V2), and to 12 weeks (V3) ] - Body weight measured with Tanita TBF-300 (Body Composition Analyzer, Brooklyn NY, USA) - Change of BMI [ Time Frame: Change from 0 weeks (V1) to 6 weeks (V2), and to 12 weeks (V3) ] - Calculated using weight and height. Body weight measured with Tanita TBF-300 (Body…	2016-07-01	Actual	7.98	Actual	2017-03-01	Actual	3	Actual	2017-05-31	Actual	2017-08-31	Anticipated	2018-09-27	Actual
287425	ACTRN12616001334493 TrialTroveID-287425 U1111-1186-9583	An assessment of the role of Faecal Microbiota Transplant (FMT) in the treatment of obesity and type 2 diabetes FMT for Obesity and Diabetes	IV	Terminated	Metabolic/Endocrinology	Metabolic/Endocrinology: Obesity; Metabolic/Endocrinology: Type 2 Diabetes	Comorbid obesity; Obese; Obese with diabetes; Obese with dyslipidemia; Obese with hypertension	Diabetes Mellitus, Type 2; Obesity	Trialtrove	(Other Hospital/Academic/Medical Center)	Sponsor	Academic					fecal bacteriotherapy	Microbiome modulator, faecal		Alimentary/Metabolic, other	Small molecule > Synthetic small molecule	nutritional supplement	Reducing agent; Free radical scavenger		Nutritional supplement	Small molecule > Synthetic small molecule	insulin	Diagnostic; Predictive; Predisposing; Prognostic	Tp assess the role of FMT in the treatment of obesity and type 2 diabetes.	Weight loss	Efficacy > Clinical Response	Primary outcome: The primary outcome measure for the first phase of the trial i.e., proportion who achieve 15% or greater reduction in weight in kg from baseline at 6 months will be compared between groups controlling for baseline weight using Chi-square statistics with 95% confidence intervals. Timepoint: 6 months - The primary outcome measure for the second phase of the trial i.e., proportion w…			Secondary outcome: - Insulin sensitivity measured by homeostatic model assessment (HOMA) scale and insulin resistance(IR) measured by assessing beta cell function and insulin concentrations. Timepoint: 12 months	2016-10-20	Anticipated	3.32	Anticipated	2017-01-29	Anticipated	12	Actual	2018-01-30	Anticipated
286837	TrialTroveID-286837 UMIN000023919	A study to investigate effects of Probiotics (Bifidobacteracia) ingestion on visceral fat area in overweight adult: a randomized, double blind, placebo controlled study	IV	Completed	Metabolic/Endocrinology	Metabolic/Endocrinology: Obesity	Obese; Overweight	Obesity	Trialtrove	(Other Hospital/Academic/Medical Center) Morinaga Milk Industry	Sponsor Sponsor	Academic Miscellaneous	Japan				probiotic therapy	Microbiome modulator		Nutritional supplement	Small molecule > Synthetic small molecule						CRP	Diagnostic; Predictive; Predisposing; Prognostic	To evaluate the effect of Bifidobacteria ingestion on reducing visceral fat in overweight adult	Abdominal Fat Measurement	Efficacy > Clinical Response	Primary outcomes: - abdominal visceral fat area (Time frame: 12 weeks)	Abdominal Fat Measurement Alanine aminotransferase (ALT) response Alkaline phosphatase (ALP) Body Mass Index C reactive protein Fasting plasma glucose Fat mass change Hemoglobin A1c percentage Liver function Serum lipids Total cholesterol level in dyslipidemia Triglyceride	Efficacy > Clinical Response Efficacy > Laboratory Measurements (Efficacy) Efficacy > Laboratory Measurements (Efficacy) Efficacy > Patient Assessment Instruments (Efficacy) Efficacy > Inflammatory Assessment Efficacy > Glucose Measurements Efficacy > Clinical Response Efficacy > Blood Measures (Efficacy) Safety/Toxicity > Laboratory Measurements (Safety/Toxicity) Safety/Toxicity > Laboratory Mea…	Key secondary outcomes: - Body composition (body weight, body fat mass, body fat percentage, BMI, visceral fat area, subcutaneous fat area, total fat area), Waist circumference, Serum lipids (Total cholesterol, HDL-cholesterol, LDL-cholesterol, and triglycerides), Diabetes associated markers (fasting plasma glucose, HbA1c, glycoalbumin, fasting serum insulin), liver function (AST, ALT, gamma-GTP,…	2016-09-09	Actual	2.73	Actual	2016-12-01	Actual	3	Actual	2017-03-02	Actual			2018-05-08	Actual
286217	B2016:033 NCT02893943 TrialTroveID-286217	Impact of Probiotics on Weight Control and Body Composition in Overweight and Obese Individuals	IV	Completed	Metabolic/Endocrinology	Metabolic/Endocrinology: Obesity	Obese; Overweight	Obesity; Overweight	Trialtrove	University of Manitoba Lallemand/Lallemand Pharma	Sponsor Collaborator	Academic Industry, all other pharma	Canada		Montreal	H1W 2N8	probiotic therapy	Microbiome modulator		Nutritional supplement	Small molecule > Synthetic small molecule						insulin	Diagnostic; Predictive; Predisposing; Prognostic	To evaluate the potential of probiotics on weight management			Primary Outcome Measures: -Body weight [ Time Frame: 60 days ]	Aspartate aminotransferase level Body Mass Index Fat mass change High-density lipoprotein Low-density lipoprotein Microbiome Serum lipids Total cholesterol level in dyslipidemia Triglyceride	Efficacy > Laboratory Measurements (Efficacy) Efficacy > Patient Assessment Instruments (Efficacy) Efficacy > Clinical Response Efficacy > Lipid Levels Efficacy > Lipid Levels Efficacy > Clinical Response Safety/Toxicity > Laboratory Measurements (Safety/Toxicity) Efficacy > Laboratory Measurements (Efficacy) Efficacy > Lipid Levels	Secondary Outcome Measures: -Body mass index [ Time Frame: 60 days ] -Body fat percentage [ Time Frame: 60 days ] -Waist circumference [ Time Frame: 60 days ] -Total fat mass [ Time Frame: 60 days ] -Total lean mass [ Time Frame: 60 days ] -Gut microbiome [ Time Frame: 60 days ] -Stool samples will be collected from participants to analyze intestinal microbiota community composition -Blood pressu…	2017-01-01	Actual	4.96	Actual	2017-06-01	Actual	1.97	Actual	2017-07-31	Actual	2018-01-31	Actual
285007	ACTRN12616001094460 TrialTroveID-285007	The potential impact of faecal microbial transplant on insulin sensitivity in adults with pre-diabetes and diet-controlled diabetes	IV	Terminated	Metabolic/Endocrinology	Metabolic/Endocrinology: Obesity; Metabolic/Endocrinology: Type 2 Diabetes	Comorbid obesity; Diet/Exercise controlled; Obese; Obese with diabetes; Overweight; Prediabetes, Impaired Glucose Tolerance	Diabetes Mellitus, Type 2; Glucose Intolerance; Obesity	Trialtrove	(Other Cooperative Group) University of Auckland	Sponsor Sponsor	Cooperative Group Academic					fecal bacteriotherapy	Microbiome modulator, faecal		Alimentary/Metabolic, other	Small molecule > Synthetic small molecule						insulin	Diagnostic; Predictive; Predisposing; Prognostic	To examine the feasibility of performing colonic faecal microbiota transplantation (FMT) in overweight pre-diabetic/diabetic adults and any potential metabolic effects of altering human colonic microbiota on insulin sensitivity. Measurements of weight, HbA1c, fasting glucose and insulin, and oral glucose tolerance test will be performed at regular intervals post-FMT to determine effect of gut mic…			Primary outcome will be insulin sensitivity assessed by homeostatic model assessment (HOMA-IS) and oral glucose tolerance test-based insulin sensitivity (OGIS). Timepoint: Post-FMT days 3, 7, 14, 21, 28; Post-FMT weeks 6, 8, 12	Hemoglobin A1c percentage	Efficacy > Blood Measures (Efficacy)	- Body weight by digital scales [Timepoint: Post-FMT days 3, 7, 14, 21, 28; Post-FMT weeks 6, 8, 12] - Fasting glucose by serum assay [Timepoint: Post-FMT days 3, 7, 14, 21, 28; Post-FMT weeks 6, 8, 12] - Oral glucose tolerance test by serum assay [Timepoint: Post-FMT weeks 6 and 12] - HbA1c by serum assay [Timepoint: Post-FMT week 12]	2016-01-10	Anticipated	20.67	Anticipated	2017-09-30	Anticipated	3	Actual	2017-12-31	Anticipated
284238	ACTRN12616001050448 PROFAST TrialTroveID-284238 U1111-1185-3564	PRObiotics and intermittent FASTing to improve prediabetes PROFAST study	IV	Completed	Metabolic/Endocrinology	Metabolic/Endocrinology: Obesity; Metabolic/Endocrinology: Type 2 Diabetes	Comorbid obesity; Obese; Overweight; Prediabetes, Impaired Glucose Tolerance	Diabetes Mellitus, Type 2; Glucose Intolerance; Obesity	Trialtrove	Health Research Council of New Zealand University of Auckland	Sponsor Sponsor	Government Academic					probiotic therapy	Microbiome modulator		Nutritional supplement	Small molecule > Synthetic small molecule						insulin; Leptin; PPY; TNF; VPREB1	Diagnostic; Predictive; Predisposing; Prognostic	To test the effectiveness of two promising, simple interventions on reducing progression of prediabetes: a daily probiotic supplement and intermittent fasting. To determine whether daily supplementation with a capsule containing L. rhamnosus HN001 or intermittent 5:2 fasting or the combination will reduce progression of prediabetes.	Hemoglobin A1c percentage	Efficacy > Blood Measures (Efficacy)	Primary outcome: -Change in HbA1c from baseline -Timepoint: 3 months and 1 year The primary outcome was change in HbA1c after 12 weeks	Appetite Change in beta-cell function Lipid Profile Liver function Quality of Life Satiety SF-12 Weight change	Efficacy > Symptom Assessment Efficacy > Clinical Response Efficacy > Lipid Levels Safety/Toxicity > Laboratory Measurements (Safety/Toxicity) HEOR > Health-Related Quality Of Life Efficacy > Symptom Assessment HEOR > Health-Related Quality Of Life (Patient Reported Outcomes) (HEOR) Efficacy > Clinical Response	Secondary outcome: -Change in weight (measured by digital scales) -Change in well being scores using SF12 -metabolic syndrome components (blood pressure measured by sphygmomanometry, lipids measured by Roche Diagnosticc cobas analyser) from baseline -composite secondary outcome of any change in liver and pancreatic fat content on MRI/MRS -Composite secondary outcome of change in gut hormones and …	2016-12-01	Actual	9	Actual	2017-09-01	Actual	3	Actual	2017-12-01	Actual			2020-11-17	Actual
282569	16-5475 ISRCTN68710020 NCT02970877 TrialTroveID-282569	Fecal microbiota transplant from healthy lean donors to morbidly obese individuals: effect on insulin resistance and other obesity-related parameters. A randomized controlled trial	II	Completed	Metabolic/Endocrinology	Metabolic/Endocrinology: Obesity	Obese; Obese with other comorbidities	Insulin Resistance; Obesity; Obesity, Morbid	Trialtrove	(Other Hospital/Academic/Medical Center) Canadian Institutes of Health Research Mount Sinai Medical Center, NY University of Toronto	Sponsor Collaborator Collaborator Collaborator	Academic Government Academic Academic					fecal bacteriotherapy	Microbiome modulator, faecal		Alimentary/Metabolic, other	Small molecule > Synthetic small molecule						insulin; insulin A1C	Diagnostic; Predictive; Predisposing; Prognostic	To evaluate the effect of fecal microbiota transplantation from healthy lean donors to morbidly obese patients. To assess whether FMT from healthy lean individuals into morbidly obese patients with IR who decline bariatric surgery, leads to 1) improvement in metabolic parameters: IR, BMI, and other obesity related parameters; 2) improvement in mood disorders: depression and anxiety scores; 3) cha…			Change in Insulin Resistance Compared to Baseline Looking at the change in Homeostasis model of assessment for insulin resistance (HOMA-IR). HOMA-IR > 2.73 is considered as insulin resistance. The higher HOMA-IR, the worse the insulin resistance. For this measure, we looked at the change in HOMA-IR. Those with more reduction in HOMA-IR experience more improvement in their insulin resistance. 1 mo…	Appetite Body Mass Index Hamilton Rating Scale for Anxiety Hemoglobin A1c percentage Hemoglobin level Hemoglobin Lipid Profile Low-density lipoprotein Metabolomic profile Microbiome Montgomery-Asberg Depression Rating Scale Quality of Life Serum lipids SF-36 Visual Analog Scale	Efficacy > Symptom Assessment Efficacy > Patient Assessment Instruments (Efficacy) Efficacy > Patient Assessment Instruments (Efficacy) Efficacy > Blood Measures (Efficacy) Efficacy > Blood Measures (Efficacy) Safety/Toxicity > Laboratory Measurements (Safety/Toxicity) Efficacy > Lipid Levels Efficacy > Lipid Levels Efficacy > Clinical Response Efficacy > Clinical Response Efficacy > Patient Asse…	Weight Body weight (kg) Baseline, 1 mo, 3 mo Body Mass Index Weight (kg)/ height (m^2) Baseline, 1 mo, 3 mo Appetite Score Appetite score according to visual analog scale. Scores range from 0 to 10. In hunger, zero means not hungry at all. In prospective consumption, 0 means "don't think they can eat anything at all" and lower score is better. In sweet craving, zero means "they very much would li…	2017-03-01	Actual	44.05	Actual	2020-10-31	Actual	19.95	Actual	2022-06-30	Actual	2022-11-30	Actual
279486	ChiCTR-IPR-16008460 TrialTroveID-279486	Effect of prebiotics intervention on glucose control in overweight people through gut bacteria	IV	Completed	Metabolic/Endocrinology	Metabolic/Endocrinology: Obesity	Obese; Overweight	Obesity	Trialtrove	(Other Hospital/Academic/Medical Center) (Other government agency)	Sponsor Sponsor	Academic Government					prebiotic therapy	Microbiome modulator		Nutritional supplement	Small molecule > Synthetic small molecule								To investge the effects of different prebiotics on overweight subjects and highlight the contribution of prebiotics on the composition and function of gut microbiota. To evaluate the effect of prebiotic on blood glucose and then establish the model to predict the glucose level after prebiotic supplemention with the initial gut microbiota.	Body Mass Index Fasting blood glucose	Efficacy > Patient Assessment Instruments (Efficacy) Efficacy > Glucose Measurements	- Fasting blood glucose - glucose tolerance - fecal sample test - Body Mass Index			- body fat rate - basal metabolism rate - visceral index - subcutaneous fat rate - skeletal muscle rate	2016-05-15	Actual							2016-06-30	Anticipated
276938	2016P000075 FMT Obesity NCT02741518 TrialTroveID-276938	Fecal Microbiota Transplantation for the Treatment of Obesity	I/II	Completed	Metabolic/Endocrinology	Metabolic/Endocrinology: Obesity	Obese; Obese with diabetes; Obese with dyslipidemia	Obesity	Trialtrove	Brigham and Womens Hospital	Sponsor	Academic					fecal bacteriotherapy	Microbiome modulator, faecal		Alimentary/Metabolic, other	Small molecule > Synthetic small molecule						EHMT1; GLP1R; Glucagon; insulin	Diagnostic; Predictive; Predisposing; Prognostic	To assess the microbiological and clinical impacts of Fecal Microbiota Transplantation (FMT) in patients with obesity. To study the effects of fecal microbiota transplantation (FMT) in obese, metabolically uncompromised patients.	Adverse Events Safety and Tolerability	Safety/Toxicity > Adverse Drug Reactions Safety/Toxicity > Safety/Tolerability	Primary Outcome Measures: - Safety of fecal microbiota transplantation (FMT) as measured by number and nature of adverse events within 52 weeks of FMT [ Time Frame: 1 year ] - Adverse events will be determined by a toxicity grading scale. The primary outcome was safety.	Area under the curve score Fatty acids	Pharmacokinetics/Pharmacodynamics > PK/PD Efficacy > Laboratory Measurements (Efficacy)	Assess Change of AUC of GLP-1 as a Therapeutic Biomarker for Clinical Response to Fecal Microbiota Transplantation From Baseline to Week 12 [ Time Frame: 12 weeks ] Fecal Microbiota Transplantation will lead to an increase in short chain fatty acids which will lead to an increase in the metabolic regulator GLP-1	2017-04-01	Actual	6.57	Actual	2017-10-18	Actual	12	Actual	2018-10-18	Actual	2019-07-24	Actual	2019-07-10	Actual
276503	NCT02733484 PTD02 TrialTroveID-276503	Probiotics Effect on Glucose and Lipid Metabolism and Gut Microbiota in Patients With Obesity: a Randomized, Double-blind Controlled Trial	IV	Completed	Metabolic/Endocrinology	Metabolic/Endocrinology: Obesity	Children and adolescents; Obese; Overweight	Obesity	Trialtrove	(Other Hospital/Academic/Medical Center)	Sponsor	Academic					probiotic therapy	Microbiome modulator		Nutritional supplement	Small molecule > Synthetic small molecule						TNF	Diagnostic; Predictive; Predisposing; Prognostic	To determine whether the probiotics will be effective in the treatment of obesity. To evaluate the effect of probiotics on the improvement of glucose and lipid metabolism, as well as the gut microbiota.	Hemoglobin A1c percentage	Efficacy > Blood Measures (Efficacy)	Primary Outcome Measures: - change from baseline in fasting blood-glucose at 1 month [ Time Frame: 1 month ] change of the fasting blood-glucose will be calculated at 1 month in comparison with the baseline - change from baseline in fasting blood-glucose at 3 months [ Time Frame: 3 months ] change of the fasting blood-glucose will be calculated at 3 months in comparison with the baseline - change…	Abdominal Fat Measurement Alkaline phosphatase (ALP) C reactive protein Change in beta-cell function High-density lipoprotein Low-density lipoprotein Microbiome Serum lipids Triglyceride Uric acid level	Efficacy > Clinical Response Efficacy > Laboratory Measurements (Efficacy) Efficacy > Inflammatory Assessment Efficacy > Clinical Response Efficacy > Lipid Levels Efficacy > Lipid Levels Efficacy > Clinical Response Safety/Toxicity > Laboratory Measurements (Safety/Toxicity) Efficacy > Lipid Levels Efficacy > Laboratory Measurements (Efficacy)	Secondary Outcome Measures: - change from baseline in gut microbiota at 1 month [ Time Frame: 1 month ] study the microbiota change of stool samples at 1 month in comparison with the baseline - change from baseline in gut microbiota at 3 months [ Time Frame: 3 months ] study the microbiota change of stool samples at 3 months in comparison with the baseline - change from baseline in triglyceride a…	2015-10-01	Actual	23	Anticipated	2017-08-31	Anticipated	3	Actual	2017-12-31	Anticipated	2017-12-31	Anticipated
271840	NCT02660333 TrialTroveID-271840 UFSC	Effect of Prebiotic or Synbiotic Supplementation on Inflammatory Response and Indicators of Nutritional Status in Individuals With Morbid Obesity: A Randomized Clinical Trial, Placebo-controlled and Triple Blind	II	Completed	Metabolic/Endocrinology	Metabolic/Endocrinology: Obesity	Obese	Obesity; Obesity, Morbid	Trialtrove	(Other Hospital/Academic/Medical Center)	Sponsor	Academic					synbiotics cocktail prebiotic therapy	Unidentified pharmacological activity Microbiome modulator		Nutritional supplement Nutritional supplement	Small molecule > Synthetic small molecule Small molecule > Synthetic small molecule						BDNF; insulin; Leptin; PTH; TNF	Diagnostic; Predictive; Predisposing; Prognostic	To evaluate the effect of prebiotic or synbiotic supplementation on inflammatory response and indicators of nutritional status in patients with morbid obesity. The inflammatory response will be assessed by determination of plasma cytokines (IL-1, IL-6, IL-10, TNF) and acute phase proteins (c-reactive protein and albumin), besides the evaluation of laboratory and anthropometric indicators of nutri…	C reactive protein	Efficacy > Inflammatory Assessment	Primary Outcome Measures: - C-reactive protein [Time Frame: 2 months] - Serum C-reactive protein concentrations (mg/L) - Cytokines [Time Frame: 2 months] Plasma IL-1, IL-6, IL-8, IL-10, IL-12p70 and TNF-alpha concentrations (pg/mL)	Adrenocorticotropin level Body Mass Index Cortisol level Hemoglobin A1c percentage Parathyroid hormone level Phosphate level Serum lipids Total cholesterol level in dyslipidemia Triglyceride	Efficacy > Hormone Measurements Efficacy > Patient Assessment Instruments (Efficacy) Efficacy > Hormone Measurements Efficacy > Blood Measures (Efficacy) Efficacy > Hormone Measurements Efficacy > Laboratory Measurements (Efficacy) Safety/Toxicity > Laboratory Measurements (Safety/Toxicity) Efficacy > Laboratory Measurements (Efficacy) Efficacy > Lipid Levels	Secondary Outcome Measures: - Triglycerides [Time Frame: 2 months] - Serum concentrations of triglycerides (mg/dL) - Total cholesterol [Time Frame: 2 months] - Serum concentrations of total cholesterol (mg/dL) - LDL-c [Time Frame: 2 months] - Serum concentrations of LDL-cholesterol (mg/dL) - HDL-c [Time Frame: 2 months] - Serum concentrations of HDL-cholesterol (mg/dL) - Blood glucose [Time Frame…	2016-01-01	Actual	23.03	Actual	2017-12-02	Actual	2	Actual	2018-02-01	Actual	2018-04-30	Actual
268795	IRCT201509292709N34 TrialTroveID-268795	Effects of probiotic yogurt containing Lactobacillus acidophilus La5, Bifidobacterium bb12, and Lactobacillus casei DN001 on serum Omentin ,Nesfatin-1and Adropin in Obese and Overwight people with Low Calorie Diet	II/III	Completed	Metabolic/Endocrinology	Metabolic/Endocrinology: Obesity	Obese; Overweight	Obesity	Trialtrove	(Other Hospital/Academic/Medical Center)	Sponsor	Academic					probiotic therapy bifidobacterium lactis Bb-12	Microbiome modulator Unidentified pharmacological activity		Nutritional supplement Nutritional supplement; Anti-infective, other	Small molecule > Synthetic small molecule Small molecule > Synthetic small molecule						ITLN1	Diagnostic; Prognostic	To assess the effects of some probiotics on changes in some adipokines secreted by adipose tissue to reduce inflammation in the body in an overweight and obese adult population.	Body Mass Index	Efficacy > Patient Assessment Instruments (Efficacy)	Primary outcome: fat percent, BMI, Omentin, Nesfatin-1, Adropin Time point: bigining of the study and ending of 12 weeks				2015-11-22	Actual	5.91	Anticipated	2016-05-20	Anticipated	3	Anticipated	2016-08-19	Anticipated			2024-06-25	Actual
[truncated: 13 more rows]
[truncated: 37 more columns]

## Sheet: Query
(Disease is Metabolic/Endocrinology: Obesity) AND (Mechanism Of Action is Microbiome modulator) AND [(Actual Start Date is to 2025/09/16) OR (Anticipated Start Date is to 2025/09/16)] AND (Study Design does not contain Observational)
Open query in browser
